# Supplementary material for: Genomic diversity and population structure of the Leonberger dog breed
Source: Genet Sel Evol. 2020 Oct 14;52:61. doi: 10.1186/s12711-020-00581-3 (PMC7557023; doi:10.1186/s12711-020-00581-3)
Supplement: Supplementary file 1 — Additional file 1: Table S1. List of the 1203 dogs analysed in this study with available genomic information. The table includes supplementary descriptive details of the studied Leonberger dogs including accession numbers and known health history of the WGSed dogs. [file 12711_2020_581_MOESM1_ESM.xlsx]

## Sheet: Table_S1
Additional File 1. List of 1203 dogs analysed in this study with available genomic information. The table includes supplementary descriptive details of the studied Leonberger dogs including accession numbers and known health history of the WGSed dogs.
dog ID	country	sex	Year of birth	Year of death	Age at death (years)	MK	F_PED	F_ROH	no. of ROHs	additional information	WGS study accession	WGS sample accession	WGS coverage	Known disease phenotype
dog0001	SK	F	2003	2014	10.1191	NA	0.3229	0.345427	111
dog0002	DE	M	2010	2018	8.0794	0.320589	0.279	0.316872	107
dog0003	FI	M	2013	NA	NA	0.323179	0.3072	0.327199	131
dog0004	MC	M	2014	NA	NA	0.295832	0.2859	0.262517	107
dog0005	US	M	1992	NA	NA	NA	0.2062	0.229595	96
dog0006	US	M	1993	NA	NA	NA	0.2924	0.264391	103
dog0007	US	M	1992	NA	NA	NA	0.2062	0.215681	89
dog0008	US	F	1987	NA	NA	NA	0.2803	0.313937	90
dog0009	US	F	1987	NA	NA	NA	0.2803	0.29941	88
dog0010	US	F	1989	NA	NA	NA	0.3094	0.26352	93
dog0011	US	F	1989	NA	NA	NA	0.3094	0.308657	95
dog0012	US	F	1986	NA	NA	NA	0.2817	0.290624	94
dog0013	US	F	1992	2000	8.08214	NA	0.281	0.320016	92
dog0014	US	F	1994	2006	12.4216	NA	0.2874	0.256768	91
dog0015	US	F	2000	NA	NA	NA	0	0.267452	112
dog0016	US	F	1993	2004	11.4524	NA	0.3048	0.253878	99
dog0017	UK	F	1993	NA	NA	NA	0.2819	0.214104	83
dog0018	US	F	1998	NA	NA	NA	0.3214	0.244281	99
dog0019	DE	M	2003	NA	NA	NA	0.2818	0.311604	98	popular sire
dog0020	US	M	1993	2002	9.61807	NA	0.3048	0.257584	98	popular sire
dog0021	US	M	1999	2010	11.3812	NA	0.28	0.295116	101
dog0022	US	F	1997	2005	8	NA	0.2874	0.0652189	50
dog0023	US	M	1997	2008	11.0801	NA	0.3514	0.290165	106	popular sire
dog0024	US	F	1997	2008	10.9158	NA	0.2861	0.28368	111
dog0025	US	M	1995	2005	9.83436	NA	0.2826	0.271643	90
dog0026	US	F	1995	2006	10.1684	NA	0.2855	0.228223	89
dog0027	UK	F	1998	2009	10.3299	NA	0.414	0.363258	122
dog0028	UK	M	1999	2006	6.99795	NA	0.2991	0.255308	102
dog0029	UK	F	2001	2012	10.5681	NA	0.3076	0.28495	114
dog0030	US	F	2004	2015	11.217	NA	0.2637	0.273024	101
dog0031	US	F	2004	2010	5.93292	NA	0	0.266049	106
dog0032	US	M	1998	2006	7.78097	NA	0.272	0.279749	108	popular sire
dog0033	UK	F	2001	2012	10.8912	NA	0.3876	0.394374	99
dog0034	UK	F	2004	2016	11.4743	NA	0.3536	0.352616	106
dog0035	US	F	2000	2007	6.50787	NA	0.3155	0.298588	106
dog0036	US	M	2005	2011	5.78782	NA	0.3169	0.362154	102
dog0037	US	F	2004	2014	9.99863	NA	0.2917	0.316961	112
dog0038	US	M	2001	2010	8.81862	NA	0.2846	0.0524598	37	popular sire
dog0039	US	F	2005	2014	9.00205	NA	0.3788	0.298625	105
dog0040	US	F	2004	2016	11.4552	NA	0.3039	0.231956	105
dog0041	US	F	1996	2006	9.56605	NA	0.2752	0.19838	85
dog0042	US	M	2002	2013	11.0007	NA	0.3226	0.291722	98
dog0043	UK	F	1997	2011	13.7988	NA	0.3445	0.323842	99
dog0044	US	F	2001	2010	8.92266	NA	0.2786	0.249077	100
dog0045	US	M	2001	2012	10.6393	NA	0.2786	0.266679	107
dog0046	US	M	2001	2011	9.46201	NA	0.2786	0.237132	82
dog0047	UK	F	1999	2010	10.9541	NA	0.2966	0.255533	92
dog0048	UK	F	1999	2010	10.3162	NA	0.2764	0.25412	95
dog0049	UK	F	2002	2014	11.9754	NA	0.3392	0.284237	103
dog0050	UK	F	2002	2012	10.0287	NA	0.2764	0.234276	106
dog0051	UK	F	2005	2014	8.08487	NA	0.3575	0.377809	107
dog0052	UK	M	2004	2013	8.86242	NA	0.341	0.293028	103
dog0053	UK	M	2003	2013	10.4449	NA	0.3072	0.249235	108		PRJEB16012	SAMEA4848679	18.82	polyneuropathy, osteosarcoma, dilated cardiomyopathy
dog0054	UK	M	1999	2007	8.2026	NA	0.2764	0.261952	99
dog0055	UK	M	2005	2011	5.52225	NA	0.3543	0.298774	96
dog0056	UK	M	2001	2010	8.87337	NA	0.3479	0.321163	112
dog0057	UK	M	2002	2011	8.9911	NA	0.2954	0.302243	109
dog0058	UK	F	2005	2015	9.60438	NA	0.2745	0.268027	110
dog0059	UK	F	2002	2011	9.4757	NA	0.2547	0.240255	90
dog0060	UK	F	1999	2006	6.68857	NA	0.3073	0.312864	102
dog0061	UK	F	2004	2013	8.95551	NA	0.3997	0.420022	118
dog0062	UK	M	2004	2016	12.1205	NA	0.3007	0.258893	110
dog0063	UK	F	1997	2008	10.59	NA	0.3988	0.373659	99
dog0064	UK	M	1999	2011	11.614	NA	0.3279	0.292538	97	popular sire
dog0065	UK	F	1996	2008	11.7399	NA	0.329	0.307832	84
dog0066	UK	F	1997	2010	12.512	NA	0.355	0.354001	98
dog0067	UK	M	1998	2009	11.1294	NA	0.3718	0.325648	96
dog0068	UK	F	2004	2015	10.7406	NA	0.2763	0.239698	101
dog0069	UK	F	1999	2009	10.4011	NA	0.3795	0.324313	103
dog0070	UK	F	2003	2013	10.0014	NA	0.307	0.270044	102
dog0071	UK	M	2004	2017	12.6982	NA	0.3007	0.292893	108
dog0072	UK	F	1998	2010	11.9425	NA	0.302	0.223261	81
dog0073	CA	F	2000	2010	10.2423	NA	0.3018	0.316867	108
dog0074	CA	F	2002	2010	7.87953	NA	0.3171	0.32073	110
dog0075	CA	F	2006	2016	10.2204	NA	0.2966	0.299041	102
dog0076	US	M	2000	2009	8.95003	NA	0.3677	0.317077	100
dog0077	CA	F	1999	2012	12.8487	NA	0.289	0.274264	93
dog0078	NL	F	2003	2012	9.20192	NA	0.2722	0.29527	106
dog0079	NL	M	2005	2016	10.9049	NA	0.2715	0.242248	100
dog0080	NL	F	2002	2012	10.1985	NA	0.2556	0.265263	117
dog0081	NL	F	2004	2013	8.89528	NA	0.2736	0.241261	105
dog0082	US	F	1996	2008	12.4791	NA	0.2681	0.260444	99
dog0083	US	M	2003	2015	12.219	NA	0.2653	0.240291	93
dog0084	US	F	2005	2015	9.54689	NA	0.3104	0.264403	106
dog0085	US	F	2006	2014	8	NA	0.2867	0.279591	119
dog0086	US	F	2002	2013	10.5298	NA	0.2614	0.245261	97
dog0087	US	M	2005	2015	9.88912	NA	0.2854	0.323467	116
dog0088	US	F	2004	2014	10.245	NA	0.3159	0.26938	95
dog0089	US	M	2005	2015	9.94387	NA	0.3007	0.280632	92
dog0090	US	F	1996	2009	12.5777	NA	0.2869	0.266855	106
dog0091	US	F	2006	2017	10.5489	NA	0.3041	0.268174	104
dog0092	US	F	2006	2016	9.78782	NA	0.3018	0.307454	111
dog0093	US	M	2006	2016	10.0014	NA	0.3094	0.276065	109
dog0094	US	F	2001	2014	12.9774	NA	0.3043	0.29339	103
dog0095	US	F	2005	2016	11.3429	NA	0.2947	0.282822	104
dog0096	US	M	2002	2012	10.8446	NA	0.3353	0.302874	98
dog0097	US	F	2002	2010	8.49555	NA	0.2939	0.259878	107
dog0098	CH	F	1995	2008	12.7337	NA	0.28	0.273086	100
dog0099	US	M	2005	2015	9.72485	NA	0.2908	0.326368	118
dog0100	US	M	1999	2010	11.0335	NA	0.3093	0.288695	106
dog0101	US	M	2007	2016	8.92539	NA	0.3061	0.269968	104
dog0102	US	M	2008	2018	9.94935	NA	0.2842	0.271349	106
dog0103	US	F	2008	2015	7.13758	NA	0.2795	0.289872	109
dog0104	US	M	2007	2011	3.84942	NA	0.3035	0.295692	110
dog0105	US	F	2007	2015	7.49076	NA	0.2721	0.294716	112
dog0106	US	M	2007	2018	10.9158	NA	0.3094	0.26744	103
dog0107	UK	F	2006	2017	10.5325	NA	0.2996	0.298787	118
dog0108	UK	F	2003	2014	11.4634	NA	0.3072	0.334517	103
dog0109	UK	M	2003	2013	10.4449	NA	0.3072	0.249094	97
dog0110	UK	M	2006	2015	9.07598	NA	0.2996	0.260727	102
dog0111	UK	F	2007	2017	9.92197	NA	0.293	0.268865	102
dog0112	UK	M	2008	2014	6.67488	NA	0.3189	0.301417	119
dog0113	UK	F	2006	2014	7.6742	NA	0.2996	0.278006	102
dog0114	UK	F	2008	2016	8.15058	NA	0.4029	0.387787	110
dog0115	UK	M	2009	2018	9.18823	0.319206	0.3708	0.323006	152
dog0116	UK	M	2006	2017	11.1129	NA	0.29	0.248444	107
dog0117	UK	F	2006	2017	11.2936	NA	0.3425	0.351163	106
dog0118	CA	F	2001	2013	12.0575	NA	0.2693	0.249975	97
dog0119	US	M	2003	2014	11.1786	NA	0.3072	0.310939	103
dog0120	FI	M	2004	2012	7.32375	NA	0.2922	0.292923	100
dog0121	FI	M	2007	2017	9.8152	NA	0.3154	0.318227	126
dog0122	US	M	2006	2014	8.11773	NA	0.2937	0.296055	122
dog0123	US	F	2000	2011	10.9651	NA	0.2833	0.26999	83
dog0124	US	M	2002	2012	9.0924	NA	0.3226	0.270937	108
dog0125	US	M	2003	2014	11.0007	NA	0.27	0.278272	98
dog0126	US	F	2005	2018	12.4983	NA	0.2676	0.267353	102
dog0127	US	F	2006	2015	8.92539	NA	0.4004	0.317088	100
dog0128	US	M	2008	2018	10.4668	NA	0.3452	0.298908	116
dog0129	US	F	1999	2012	13.0787	NA	0.2865	0.217479	98
dog0130	US	F	2007	2014	7.20876	NA	0.3074	0.260024	101
dog0131	US	F	2007	2017	9.98494	NA	0.2845	0.288542	114
dog0132	US	F	2003	2013	10.5133	NA	0.2653	0.290792	106
dog0133	US	F	2007	2013	6.06982	NA	0.3007	0.255732	112
dog0134	US	M	2004	2012	8.08761	NA	0.3155	0.296364	112
dog0135	US	F	2004	2015	10.9432	NA	0.2908	0.333229	111
dog0136	US	M	2006	2015	8.68172	NA	0.3084	0.268175	108
dog0137	US	F	2008	2015	7.66872	NA	0.3491	0.370796	110
dog0138	CA	F	2008	2016	8.34223	NA	0.2894	0.243117	108
dog0139	US	M	2006	2018	11.6797	NA	0.2789	0.257444	96
dog0140	US	F	2006	2018	11.5784	NA	0.2982	0.231077	76
dog0141	US	M	2009	2015	5.98768	NA	0.3339	0.302808	112		PRJEB16012	SAMEA4848696	23.13	polyneuropathy, other heart issues
dog0142	US	F	2008	2015	7.21697	NA	0.2996	0.307205	102
dog0143	US	M	2004	2015	10.7159	NA	0.3409	0.2416	95
dog0144	US	M	2008	2015	7.80561	NA	0.2695	0.219841	113
dog0145	CA	M	2005	2015	9.70568	NA	0.2833	0.238975	115	popular sire
dog0146	CA	F	2001	2013	11.1814	NA	0.3267	0.292627	95
dog0147	US	M	2006	2014	8.01643	NA	0.289	0.31313	104
dog0148	CA	M	2008	2016	8	NA	0.2835	0.27575	116	popular sire
dog0149	US	M	2005	2015	9.2731	NA	0.2903	0.304767	122	popular sire
dog0150	US	F	2000	2012	11.551	NA	0.2736	0.291908	102
dog0151	AU	M	2008	2017	9.68652	NA	0.2765	0.288221	122
dog0152	US	M	2007	2015	7.84942	NA	0.2798	0.225244	110
dog0153	US	F	2005	2016	11.1184	NA	0.2955	0.343646	111
dog0154	US	F	2008	2013	5.4976	NA	0.2909	0.337669	115
dog0155	US	F	2007	2016	9.89733	NA	0.2846	0.25132	105
dog0156	CA	F	2007	2012	5.68104	NA	0.3616	0.429661	109
dog0157	US	M	2008	2017	8.83778	NA	0.2863	0.254524	101
dog0158	CA	M	2010	2018	8.05202	0.322601	0.2814	0.309342	109	popular sire
dog0159	AU	F	2005	2015	9.6783	NA	0.3376	0.339549	161
dog0160	US	F	2005	2013	7.84394	NA	0.291	0.293493	105
dog0161	UK	M	2006	2014	8.04381	NA	0.2642	0.296402	97	popular sire
dog0162	UK	F	2009	2016	7.44422	NA	0.2749	0.292253	118
dog0163	US	F	2003	2016	13.2567	NA	0.2811	0.195676	114
dog0164	AU	F	2006	2016	10.2505	NA	0.3068	0.26124	112
dog0165	US	F	2002	2013	10.9131	NA	0.3269	0.306313	99
dog0166	US	F	2007	2016	9.73854	NA	0.3352	0.294134	171
dog0167	US	M	2007	2016	9.79603	NA	0.3158	0.298055	118
dog0168	US	F	2006	2018	11.9726	NA	0.2974	0.255183	101
dog0169	CA	M	2008	2015	6.6256	NA	0.3669	0.311024	101
dog0170	US	M	2005	2017	12.0356	NA	0.2861	0.266668	120
dog0171	CA	F	2010	2016	6.3217	NA	0.2972	0.286045	114
dog0172	US	F	2005	2018	12.8597	NA	0.2953	0.250564	106
dog0173	US	M	2008	2016	8.26283	NA	0.2972	0.249018	109
dog0174	US	F	2010	2017	6.8501	NA	0.2676	0.206058	98
dog0175	US	M	2006	2016	9.93566	NA	0.2742	0.260928	103	popular sire
dog0176	US	F	2006	2015	8.96372	NA	0.3043	0.259789	114
dog0177	US	F	2008	2016	7.16222	NA	0.2858	0.226636	97
dog0178	US	F	2008	2016	8.01916	NA	0.2971	0.275855	95
dog0179	US	F	2005	2014	8.45996	NA	0.2699	0.244635	106
dog0180	US	M	2008	2018	9.91923	NA	0.328	0.326645	96	popular sire
dog0181	US	M	2001	2013	12.0575	NA	0.2898	0.239819	108
dog0182	US	F	2007	2016	9.87817	NA	0.2712	0.285548	102
dog0183	US	F	2007	2016	9.40178	NA	0.3003	0.277967	109
dog0184	CA	M	2008	2016	8.09582	NA	0.2511	0.239463	102
dog0185	US	F	2008	2016	8.54209	NA	0.308	0.304803	104
dog0186	US	M	2006	2018	11.3812	NA	0.2903	0.253706	113	popular sire
dog0187	NZ	M	2010	2015	5.74675	0.326313	0.3434	0.316127	108
dog0188	US	F	2005	2016	11.3977	NA	0.2743	0.292116	119
dog0189	US	M	2005	2015	10.6804	NA	0.2822	0.238601	95
dog0190	US	F	2007	2012	5.30322	NA	0.2807	0.250668	87
dog0191	US	F	2007	2016	8.8104	NA	0.2762	0.178259	108
dog0192	UK	M	2006	2016	10.423	NA	0.3716	0.313497	103
dog0193	UK	F	2006	2016	10.0014	NA	0.328	0.316332	109
dog0194	US	F	2008	2016	8.44627	NA	0.3447	0.378198	112
dog0195	US	F	2009	2017	7.59206	NA	0.2818	0.281811	117
dog0196	UK	F	2006	2016	10.2204	NA	0.2642	0.357425	107
dog0197	US	M	2010	2016	6.41752	0.313265	0.2715	0.227735	102
dog0198	UK	M	2008	2016	8.14784	NA	0.3279	0.286358	117
dog0199	US	F	2006	2013	6.79261	NA	0.3084	0.204252	96
dog0200	US	F	2008	2018	10.371	NA	0.2695	0.18011	91
dog0201	US	M	2010	2016	5.83162	0.317229	0.2846	0.212178	105
dog0202	US	F	2002	2015	12.4572	NA	0.2856	0.316255	112
dog0203	US	M	2007	2017	10.4695	NA	0.2807	0.21854	92
dog0204	US	M	2008	2014	5.66188	NA	0.2559	0.250462	102
dog0205	US	M	2006	2016	9.76318	NA	0.3086	0.262536	93
dog0206	US	F	2006	2016	10.5708	NA	0.2915	0.224429	112
dog0207	US	F	2005	2018	13.4374	NA	0.2822	0.231891	94
dog0208	US	F	2006	2014	8	NA	0.295	0.253195	99
dog0209	UK	M	2005	2015	9.99863	NA	0.2636	0.259601	117	popular sire
dog0210	UK	M	2007	2015	8	NA	0.3173	0.295163	104	popular sire
dog0211	UK	F	2005	2016	11.1102	NA	0.2729	0.237418	112
dog0212	UK	M	2006	2016	9.66461	NA	0.2888	0.0796872	103
dog0213	UK	F	2009	2015	6.50513	NA	0.2823	0.273154	103
dog0214	UK	M	2006	2017	10.4312	NA	0.2966	0.285882	88	popular sire
dog0215	UK	M	2007	2016	9.24572	NA	0.2701	0.237584	109	popular sire
dog0216	US	M	2004	2011	7.33744	NA	0	0.254639	93
dog0217	UK	F	2006	2016	10.3573	NA	0.2776	0.314918	115
dog0218	JP	M	2006	2014	8.24093	NA	0.336	0.277262	112
dog0219	US	F	2009	2015	6.53799	NA	0.2904	0.237511	102
dog0220	CA	F	2010	2016	6.54073	NA	0.2865	0.289073	113
dog0221	US	F	2006	2016	10.1602	NA	0.3086	0.239499	145
dog0222	US	F	2007	2011	4.50376	NA	0.2714	0.290443	114
dog0223	US	M	2007	2015	8.68994	NA	0.2914	0.296085	106	popular sire
dog0224	NZ	M	2007	2017	10.4504	NA	0.3163	0.331924	106
dog0225	NZ	M	2008	2016	8.60507	NA	0.3111	0.285941	110
dog0226	UK	M	2009	2014	5.33333	0.31849	0.285	0.270213	108
dog0227	UK	M	2008	2015	6.30801	NA	0.2736	0.277573	107
dog0228	UK	F	2009	2014	4.99932	NA	0.2747	0.312069	112
dog0229	US	F	2006	2017	10.8528	NA	0.2931	0.229858	93
dog0230	CA	M	2008	2017	9.25941	NA	0.2894	0.224784	106
dog0231	US	M	2007	2016	9.3306	NA	0.2693	0.289599	112
dog0232	US	M	2006	2014	8.67077	NA	0.2915	0.260135	102
dog0233	UK	M	2008	2016	8.36413	NA	0.3144	0.315072	111	popular sire
dog0234	US	M	2009	2017	7.68789	NA	0.2917	0.280114	107
dog0235	US	M	2005	2016	10.8255	NA	0.3007	0.316362	100
dog0236	JP	F	2001	2014	13.1745	NA	0.3755	0.251162	108
dog0237	NZ	M	2011	2015	4.44627	0.325457	0.3285	0.253247	106
dog0238	NZ	M	2008	2017	8.95551	NA	0.2826	0.247747	98
dog0239	NZ	M	2008	2017	8.59138	NA	0.3369	0.276341	157
dog0240	UK	F	2007	2016	9.6783	NA	0.2705	0.290519	116
dog0241	AU	F	2008	2016	7.73717	NA	0.2826	0.218618	99
dog0242	CA	M	2006	2016	9.68925	NA	0.2745	0.263869	106
dog0243	US	M	2010	2016	5.4976	0.319969	0.3313	0.325421	117
dog0244	UK	M	2010	2018	7.66324	0.314382	0.2772	0.29114	110
dog0245	US	M	2006	2016	10.0233	NA	0.3031	0.248347	101
dog0246	US	M	2006	2016	9.82888	NA	0.2924	0.224813	106
dog0247	UK	F	2004	2015	10.5517	NA	0.2763	0.236614	100
dog0248	US	M	2009	2017	7.66872	0.323997	0.315	0.281013	110
dog0249	UK	M	2012	2016	4.67899	0.318984	0.2699	0.247467	116
dog0250	US	M	2008	2017	8.79398	NA	0	0.262671	116
dog0251	US	F	2007	2016	9.0705	NA	0.313	0.27006	107
dog0252	US	M	2009	2017	7.24435	0.315241	0.2931	0.329813	124
dog0253	UK	M	2007	2016	8.96372	NA	0.3227	0.28191	108
dog0254	US	F	2011	2017	6.17659	0.318871	0.2833	0.272829	117
dog0255	US	F	2012	2017	4.57769	0.312253	0.2749	0.25571	109
dog0256	UK	M	2004	2014	9.67283	NA	0.3348	0.315776	110
dog0257	CA	M	2012	2016	4.70089	NA	0.2935	0.305327	122
dog0258	US	F	2007	2018	11.1841	NA	0.3035	0.29477	108
dog0259	UK	M	2011	2014	2.83368	NA	0.273	0.210918	95
dog0260	US	M	2012	2017	5.32238	0.312253	0.2749	0.225927	106
dog0261	US	F	2007	2015	8.76112	NA	0.2857	0.258266	109
dog0262	US	F	2003	2014	10.9377	NA	0.3512	0.332907	117
dog0263	US	M	2006	2016	10.3929	NA	0.2932	0.280138	99
dog0264	US	M	2009	2017	8.0219	0.313277	0.2862	0.299724	109
dog0265	US	M	2004	2015	10.5243	NA	0.2942	0.257154	103
dog0266	US	M	2012	2016	3.78097	0.322632	0.3034	0.26253	105
dog0267	NO	M	2011	2015	4.56674	0.323428	0.3131	0.297621	108
dog0268	US	M	2008	2018	9.99863	NA	0.3183	0.266608	107
dog0269	UK	M	2003	2015	12	NA	0.307	0.307404	116
dog0270	US	F	2009	2017	7.96988	NA	0.2976	0.242539	112
dog0271	US	M	2013	2016	3.7755	0.317464	0.2992	0.321408	104
dog0272	US	F	2006	2016	10.0753	NA	0.3273	0.347111	116
dog0273	US	M	2003	2015	12.2108	NA	0.3533	0.354585	106	popular sire
dog0274	US	M	2010	2015	4.96646	0.305858	0.313	0.350821	110
dog0275	US	F	2008	2015	7.66598	NA	0.2914	0.306847	94
dog0276	US	M	2015	2017	1.6564	0.320756	0.2933	0.285143	113
dog0277	US	M	2015	2015	0.147844	0.320756	0.2933	0.275591	118
dog0278	US	F	2015	2015	0.147844	0.320756	0.2933	0.243535	106
dog0279	US	F	2003	2015	11.8001	NA	0	0.232821	104
dog0280	US	F	2013	2017	3.61944	0.319487	0.3826	0.368172	114
dog0281	US	F	2007	2016	9.04038	NA	0.3035	0.265747	109		PRJEB16012	SAMEA104656181	24.45	GJA9-related polyneuropathy (OMIA 002119-9615), osteosarcoma
dog0282	US	M	2015	2016	1.56331	0.315834	0.2859	0.30891	124
dog0283	US	F	2000	2015	15.217	NA	0	0.141149	41
dog0284	US	M	2007	2017	10.1246	NA	0.2847	0.292395	113
dog0285	BE	M	1998	2008	9.37714	NA	0.2665	0.277924	106	popular sire
dog0286	NL	F	2010	NA	NA	NA	0.2598	0.209916	86
dog0287	NL	M	2010	2017	6.2423	0.317438	0.2872	0.29245	121
dog0288	US	M	2006	2016	10.1848	NA	0	0.233137	109
dog0289	US	F	2006	2016	10.193	NA	0.3101	0.311047	128
dog0290	UK	M	NA	2016	NA	NA	0	0.303671	123
dog0291	US	F	2005	2016	11.5209	NA	0.2635	0.230046	108
dog0292	US	M	2010	2016	6.6037	0.320288	0.2891	0.25309	96
dog0293	US	M	2011	2016	4.9117	0.321376	0.3043	0.298251	116
dog0294	US	M	2012	2016	4.73101	0.319026	0.2976	0.234248	103
dog0295	US	M	2006	2018	11.373	NA	0.2009	0.169329	69
dog0296	UK	M	2007	2016	9.013	NA	0	0.0475785	38
dog0297	US	M	2011	2017	5.53867	0.31867	0.2972	0.27044	134
dog0298	CA	F	2012	2016	4.22998	0.313911	0.2907	0.298942	115
dog0299	US	M	2008	2017	8.31485	NA	0.3008	0.245226	102
dog0300	US	F	2007	2017	9.91923	NA	0.2958	0.230921	95
dog0301	US	F	2006	2017	10.5927	NA	0.298	0.208199	103
dog0302	UK	F	2011	2017	6.19576	0.311826	0.2749	0.2569	113
dog0303	CA	M	2004	2017	12.5147	NA	0.2942	0.295725	98
dog0304	US	M	2006	2017	10.9158	NA	0.4004	0.263629	105
dog0305	US	F	2007	2017	10.1054	NA	0.2966	0.256971	104
dog0306	UK	M	2009	2017	7.78371	0.318189	0.3117	0.309964	116
dog0307	US	M	2008	2017	9.14716	NA	0.3041	0.248925	105
dog0308	NO	F	2006	2017	11.1376	NA	0.297	0.296485	109
dog0309	US	M	2011	2017	6.42847	0.317015	0.3097	0.331479	112
dog0310	UK	M	2012	2018	5.78234	0.309664	0.2705	0.214338	107
dog0311	UK	M	2015	2018	2.68309	0.321472	0.3007	0.263232	117
dog0312	US	M	2011	2017	6.55168	0.31732	0.2994	0.31323	113
dog0313	US	M	1996	NA	NA	NA	0.2969	0.296929	102
dog0314	FR	F	2002	NA	NA	NA	0.2798	0.235491	111
dog0315	US	F	1998	NA	NA	NA	0.2848	0.26343	112
dog0316	US	M	1998	NA	NA	NA	0.2923	0.266981	96
dog0317	US	M	2000	NA	NA	NA	0.2553	0.232208	130
dog0318	US	F	1998	2005	6.6037	NA	0.3214	0.270947	97
dog0319	US	M	1999	2006	6.71047	NA	0.2924	0.233394	86
dog0320	US	F	1994	NA	NA	NA	0.2756	0.260753	90
dog0321	US	F	1997	NA	NA	NA	0.2861	0.252299	107
dog0322	US	M	2003	2006	3.73717	NA	0.2778	0.275018	105
dog0323	US	F	1999	NA	NA	NA	0.2923	0.248694	99
dog0324	US	F	1999	2007	8.16427	NA	0.2924	0.262797	94
dog0325	US	F	1998	NA	NA	NA	0.2837	0.257335	99
dog0326	US	M	2008	2013	5.00205	NA	0.2743	0.252456	103
dog0327	DE	M	2004	NA	NA	NA	0.2799	0.281169	111
dog0328	UK	M	2002	NA	NA	NA	0.3293	0.275722	110
dog0329	UK	F	2002	NA	NA	NA	0.2901	0.298489	106
dog0330	DE	M	2004	NA	NA	NA	0.2853	0.297701	105
dog0331	DE	F	2004	NA	NA	NA	0.2667	0.312508	117
dog0332	DE	F	2004	2013	9.46475	NA	0.3119	0.365144	116
dog0333	UK	M	2004	NA	NA	NA	0.3339	0.327315	105
dog0334	UK	F	2005	NA	NA	NA	0.2694	0.209115	92
dog0335	DE	M	2008	NA	NA	NA	0.276	0.276615	106
dog0336	UK	F	2006	NA	NA	NA	0.2996	0.282066	98
dog0337	NL	M	2007	2013	5.4976	NA	0.2777	0.263328	109
dog0338	UK	M	2010	NA	NA	0.319012	0.3346	0.310163	113
dog0339	DE	F	2007	NA	NA	NA	0.289	0.278648	101
dog0340	UK	M	2007	NA	NA	NA	0.2732	0.257076	107
dog0341	SE	M	2006	NA	NA	NA	0.3188	0.307256	119
dog0342	SE	F	2001	2012	10.5161	NA	0.3144	0.343148	120
dog0343	SE	M	2005	NA	NA	NA	0.3337	0.329393	121
dog0344	SE	M	2003	NA	NA	NA	0.3217	0.279936	101
dog0345	SE	F	2004	NA	NA	NA	0.3098	0.331798	102
dog0346	SE	M	2004	NA	NA	NA	0.2618	0.241718	105
dog0347	SE	F	2005	NA	NA	NA	0.302	0.277888	113
dog0348	SE	M	2001	NA	NA	NA	0.2835	0.246726	91
dog0349	SE	F	2002	2012	9.2512	NA	0.2618	0.21937	102
dog0350	SE	F	2003	NA	NA	NA	0.3379	0.284533	95
dog0351	SE	F	2006	NA	NA	NA	0.3346	0.271597	101
dog0352	NO	F	2004	NA	NA	NA	0.3587	0.349664	101
dog0353	SE	F	2005	NA	NA	NA	0.3317	0.320434	100
dog0354	US	M	2000	2009	9.44011	NA	0.2833	0.273472	90
dog0355	US	F	2002	NA	NA	NA	0.2558	0.260483	106
dog0356	CA	M	2001	2010	8.31759	NA	0.3267	0.327439	98
dog0357	US	F	2002	2012	9.28131	NA	0.3306	0.286994	113
dog0358	CA	F	2001	2014	12.5147	NA	0.3445	0.278036	90
dog0359	US	F	2001	NA	NA	NA	0.3045	0.275406	100
dog0360	CA	M	1994	NA	NA	NA	0.26	0.268465	75
dog0361	US	F	2002	2012	10.5845	NA	0.2898	0.266773	106
dog0362	US	F	1999	2011	12.0192	NA	0.3227	0.292749	104
dog0363	US	M	1994	NA	NA	NA	0.2681	0.252349	105
dog0364	US	F	2001	NA	NA	NA	0.2835	0.264621	102
dog0365	CA	F	2000	NA	NA	NA	0.2712	0.242282	105
dog0366	US	F	1999	NA	NA	NA	0.2892	0.27261	99
dog0367	US	F	1999	NA	NA	NA	0.3227	0.268114	89
dog0368	US	F	NA	NA	NA	NA	0	0.268899	104
dog0369	US	F	1999	NA	NA	NA	0.2987	0.328804	102
dog0370	US	F	1994	NA	NA	NA	0.2487	0.225147	86
dog0371	US	M	1996	NA	NA	NA	0.2681	0.266072	103
dog0372	CA	M	1996	2006	10.4285	NA	0.2471	0.232772	87
dog0373	US	M	1997	2009	12.1123	NA	0.3443	0.324088	109
dog0374	US	F	1992	NA	NA	NA	0.2976	0.230062	87
dog0375	US	M	NA	NA	NA	NA	0	0.328929	90
dog0376	US	M	1995	2005	10.0561	NA	0.3115	0.270073	106
dog0377	US	M	1997	2005	8.24367	NA	0.2724	0.273052	101
dog0378	US	M	1993	NA	NA	NA	0.3137	0.218924	95
dog0379	US	F	1999	2010	11.9179	NA	0.265	0.26853	124
dog0380	CA	M	NA	NA	NA	NA	0	0.236724	96
dog0381	US	M	2001	NA	NA	NA	0.3045	0.333392	109
dog0382	US	M	2003	NA	NA	NA	0.2969	0.239989	85
dog0383	US	M	2002	NA	NA	NA	0.303	0.261574	87
dog0384	US	F	NA	NA	NA	NA	0	0.305422	108
dog0385	US	M	1995	2007	12.4654	NA	0.3062	0.291203	89
dog0386	US	F	2005	NA	NA	NA	0.2854	0.302377	110
dog0387	US	F	1999	2009	9.33333	NA	0.2924	0.268436	83
dog0388	US	F	1998	NA	NA	NA	0.2611	0.26577	85
dog0389	US	M	2002	2008	6.26968	NA	0.2898	0.227615	91
dog0390	US	M	1996	2005	9.18823	NA	0.2877	0.254271	96
dog0391	US	F	2000	2007	7.54552	NA	0.2935	0.290572	99
dog0392	CA	F	2000	NA	NA	NA	0.3094	0.30272	109
dog0393	SE	F	2002	NA	NA	NA	0.326	0.305798	93
dog0394	US	F	2002	2014	12.4682	NA	0.3043	0.321318	105
dog0395	US	F	NA	NA	NA	NA	0	0.224294	90
dog0396	US	F	2003	NA	NA	NA	0.2969	0.241755	90
dog0397	CA	F	2003	NA	NA	NA	0.2959	0.286831	99
dog0398	CA	M	2001	NA	NA	NA	0.2986	0.279756	104
dog0399	US	F	1998	NA	NA	NA	0.2865	0.269359	94
dog0400	CA	M	1999	NA	NA	NA	0.2842	0.270791	93
dog0401	US	M	2000	2010	10.4641	NA	0.302	0.252032	98
dog0402	CA	M	2001	2008	6.24504	NA	0.2781	0.244864	85
dog0403	DE	F	2002	NA	NA	NA	0.2791	0.316759	113
dog0404	US	F	2000	2007	7.83299	NA	0.302	0.292225	107
dog0405	CA	M	2001	NA	NA	NA	0.2712	0.238834	98
dog0406	CA	M	2001	2011	9.9603	NA	0.3445	0.311464	91
dog0407	CA	F	2001	NA	NA	NA	0.3512	0.274161	105
dog0408	CA	F	2002	NA	NA	NA	0.2614	0.243655	87
dog0409	US	F	1999	2009	10.6174	NA	0.2923	0.244978	87
dog0410	CA	M	2000	NA	NA	NA	0.2803	0.230339	90
dog0411	US	F	NA	NA	NA	NA	0	0.298491	115
dog0412	US	M	1997	2009	12.2245	NA	0.2961	0.27593	106
dog0413	US	M	2000	2008	8.26283	NA	0.2938	0.276931	102
dog0414	US	F	1999	NA	NA	NA	0.2846	0.243283	100
dog0415	UK	F	2002	NA	NA	NA	0.2855	0.251424	105
dog0416	UK	F	2004	NA	NA	NA	0.3764	0.353206	108
dog0417	UK	F	2004	NA	NA	NA	0.3184	0.278321	107
dog0418	UK	F	2003	2013	10.371	NA	0.2969	0.27162	109
dog0419	BE	F	2002	NA	NA	NA	0.2547	0.237753	106
dog0420	UK	M	2002	NA	NA	NA	0.2855	0.215599	105
dog0421	UK	M	2002	NA	NA	NA	0.2855	0.225189	100
dog0422	UK	F	2003	2012	8.84873	NA	0.3072	0.295046	93
dog0423	UK	F	2005	2012	7.12936	NA	0.3041	0.261105	114
dog0424	CZ	M	2005	NA	NA	NA	0.2961	0.273586	103
dog0425	CA	F	2004	2011	7.4935	NA	0.2715	0.253202	87
dog0426	SE	M	2002	NA	NA	NA	0.326	0.279806	102	popular sire
dog0427	SE	F	2002	NA	NA	NA	0.332	0.297442	106
dog0428	SE	F	2003	NA	NA	NA	0.3488	0.337309	113
dog0429	US	M	2006	NA	NA	NA	0.2938	0.284433	119
dog0430	SE	F	2004	NA	NA	NA	0.3454	0.315182	99
dog0431	SE	F	2003	NA	NA	NA	0.3261	0.324919	107
dog0432	SE	F	2004	NA	NA	NA	0.3319	0.325079	107
dog0433	SE	F	2003	NA	NA	NA	0.3127	0.305126	102
dog0434	SE	F	2003	NA	NA	NA	0.3346	0.333763	106
dog0435	SE	F	2004	NA	NA	NA	0.32	0.362135	112
dog0436	US	M	1997	2008	11.1047	NA	0.2879	0.278654	102
dog0437	US	M	1998	1999	1.52225	NA	0.3274	0.332965	112
dog0438	US	M	1997	2005	7.76181	NA	0.3829	0.323591	95
dog0439	US	F	1990	2001	10.5051	NA	0.2783	0.250918	96
dog0440	US	F	1996	2005	9.34155	NA	0.3829	0.321096	97
dog0441	US	M	1996	2007	11.3593	NA	0.3829	0.329205	94
dog0442	US	M	1997	2007	9.93566	NA	0.3829	0.222545	152
dog0443	US	M	1998	2006	7.68789	NA	0.3274	0.315563	95
dog0444	US	F	1998	2007	8.83231	NA	0.2837	0.279405	97
dog0445	US	M	1997	2007	10.1054	NA	0.3829	0.323673	100
dog0446	US	M	1999	2009	10.4997	NA	0.28	0.258378	100
dog0447	US	M	1996	2000	3.73169	NA	0.3829	0.282818	104
dog0448	US	M	1997	2007	9.75496	NA	0.3829	0.310865	88
dog0449	US	F	1995	2008	13.8398	NA	0.3025	0.31929	96
dog0450	US	M	1993	2001	8.14237	NA	0.2951	0.22271	92
dog0451	US	F	1998	2007	9.30595	NA	0.2837	0.247215	96
dog0452	CA	M	1996	2006	9.94387	NA	0.2697	0.28173	115
dog0453	US	M	1997	2004	7.02806	NA	0.2879	0.229626	87
dog0454	US	M	1993	2003	10.0862	NA	0.3104	0.265133	90
dog0455	US	M	1997	2002	5.18823	NA	0.3829	0.297762	96
dog0456	US	F	2001	2010	9.14442	NA	0.2928	0.244531	99
dog0457	US	M	2001	2010	8.84326	NA	0.2928	0.23628	105
dog0458	US	M	2001	2004	2.84463	NA	0.2928	0.256348	107
dog0459	US	F	2001	2012	10.8419	NA	0.2928	0.234274	91
dog0460	US	F	1996	2004	7.92608	NA	0.3829	0.347216	104
dog0461	US	F	1992	2004	12.0712	NA	0.2945	0.274613	89
dog0462	US	F	1999	2011	12.4435	NA	0.2987	0.268508	104
dog0463	US	F	1998	2007	8.74743	NA	0.2837	0.260229	89
dog0464	US	M	2001	2012	10.3628	NA	0.319	0.284795	105		PRJEB16012	SAMEA4848677	17.43	polyneuropathy, cruciate ligament rupture or tear
dog0465	US	M	2000	2005	5.08419	NA	0.3122	0.314786	103
dog0466	US	M	1997	2005	8.24641	NA	0.3128	0.31461	108
dog0467	US	M	2000	2009	9.28679	NA	0.3106	0.238307	79
dog0468	US	M	2000	2011	11.4333	NA	0.2935	0.254158	101
dog0469	US	F	2002	2010	7.49076	NA	0.2692	0.249153	92
dog0470	US	F	1995	2006	10.9322	NA	0.2834	0.238679	97
dog0471	US	M	2002	2014	11.9808	NA	0.3226	0.326006	114
dog0472	US	F	1997	2006	8.52567	NA	0.2909	0.296348	100
dog0473	UK	M	2002	2015	12.386	NA	0.3021	0.308247	114
dog0474	UK	F	2000	2008	7.5729	NA	0.2887	0.273009	114
dog0475	UK	F	1995	2006	10.4942	NA	0.2931	0.289008	107
dog0476	UK	M	2004	2010	6.52977	NA	0.3698	0.329776	100
dog0477	UK	F	2003	2014	10.872	NA	0.3409	0.327253	103
dog0478	UK	F	2002	2013	10.1383	NA	0.3154	0.317067	101
dog0479	UK	M	2000	2010	10.5133	NA	0.3113	0.276275	112
dog0480	UK	F	1998	2009	10.6694	NA	0.2913	0.254383	105
dog0481	UK	F	1997	2008	11.4743	NA	0.306	0.261822	92
dog0482	UK	F	1995	2007	12.1588	NA	0.281	0.281566	94
dog0483	UK	M	2000	2009	9.28953	NA	0.308	0.289353	100
dog0484	UK	M	2001	2012	10.7269	NA	0.3432	0.341859	109
dog0485	UK	M	1998	2008	10.538	NA	0.2955	0.306218	99	popular sire
dog0486	UK	F	2002	2009	7.37029	NA	0.3431	0.336081	103
dog0487	US	M	1998	2006	8.1013	NA	0.3274	0.324622	84
dog0488	US	M	2001	2013	12.4079	NA	0.2928	0.262255	100
dog0489	US	M	1998	2008	10.6831	NA	0.2935	0.271339	95	popular sire
dog0490	US	M	2002	2012	9.84257	NA	0.3226	0.27498	115	popular sire
dog0491	US	F	2002	2011	8.99658	NA	0.2692	0.231019	90
dog0492	US	M	2003	2012	9.39904	NA	0.3353	0.328743	104
dog0493	US	M	1999	2009	9.88638	NA	0.306	0.263594	90	popular sire
dog0494	US	F	1998	2007	8.5065	NA	0.2909	0.258567	92
dog0495	US	F	1995	2008	13.1526	NA	0.2844	0.259277	92
dog0496	US	F	2003	2010	7.19507	NA	0.27	0.286932	98
dog0497	US	M	1996	2005	9.3963	NA	0.2681	0.266867	98
dog0498	US	F	2000	2012	11.9425	NA	0.2865	0.254895	98
dog0499	US	M	2004	2014	10.1164	NA	0.2683	0.266863	99
dog0500	US	F	1994	2004	10.4476	NA	0.2844	0.254523	89
dog0501	US	M	1998	2008	9.31417	NA	0.3094	0.303878	101
dog0502	US	M	2003	2014	11.5975	NA	0.2653	0.258779	110	popular sire
dog0503	US	F	2002	2012	10.4203	NA	0.2916	0.290372	106
dog0504	US	M	1997	2011	13.4127	NA	0.2861	0.267052	97
dog0505	US	M	2001	2010	8.73922	NA	0.2928	0.246135	109
dog0506	US	F	2001	2012	11.1896	NA	0.2901	0.225483	105
dog0507	US	F	1997	2009	11.4716	NA	0.29	0.234696	94
dog0508	US	F	2001	2011	10.4422	NA	0.2928	0.286108	115
dog0509	US	F	1997	2008	11.2991	NA	0.2923	0.260089	100
dog0510	US	F	1994	2007	13.4976	NA	0.2756	0.268085	86
dog0511	US	F	1997	2006	9.22108	NA	0.3022	0.301004	109
dog0512	US	M	1999	2009	10.1903	NA	0.289	0.264343	92
dog0513	US	M	2000	2007	7.40315	NA	0.3149	0.278068	96
dog0514	NL	M	2004	2006	1.40726	NA	0.2599	0.290389	102
dog0515	NL	M	2004	2013	8.64066	NA	0.2599	0.25534	97
dog0516	NL	F	2004	2011	6.94045	NA	0.2599	0.307783	108
dog0517	NL	F	2004	2014	9.59617	NA	0.2599	0.24344	104
dog0518	NL	M	2004	2008	3.46338	NA	0.2599	0.262186	104
dog0519	NL	F	2004	2008	4.08761	NA	0.2599	0.233128	109
dog0520	NL	M	2000	2011	10.5873	NA	0.2646	0.249885	86
dog0521	US	M	2002	2008	5.60712	NA	0.3749	0.323743	106
dog0522	US	M	2003	2006	3.10472	NA	0.3749	0.35564	107
dog0523	UK	M	2003	2012	8.85969	NA	0.3156	0.234307	90
dog0524	US	M	2000	2006	5.85352	NA	0.3018	0.307246	101
dog0525	US	M	1992	1997	4.79945	NA	0.2904	0.249794	80
dog0526	US	M	2002	2011	8.90897	NA	0.2856	0.326478	121
dog0527	US	M	1996	2006	9.74949	NA	0.3432	0.300825	99
dog0528	US	F	1998	2006	8.13963	NA	0.2987	0.261254	95
dog0529	US	F	2002	2007	4.52019	NA	0.2856	0.298159	96
dog0530	US	F	1998	2007	8.75838	NA	0.357	0.319853	96
dog0531	US	M	2000	2007	7.5729	NA	0.3093	0.278179	96
dog0532	US	F	1998	2008	10.6311	NA	0.3249	0.314354	102
dog0533	US	M	2002	2013	11.0691	NA	0.3114	0.277114	98
dog0534	US	F	1996	2007	11.7016	NA	0.3598	0.399836	105
dog0535	US	M	2004	2012	8.16153	NA	0.2849	0.278696	99
dog0536	US	M	2001	2012	11.2498	NA	0.3112	0.35241	113
dog0537	US	M	2002	2012	9.38535	NA	0.303	0.262714	99
dog0538	US	M	1999	2011	11.4031	NA	0.289	0.268236	101
dog0539	US	F	1998	2007	9.22382	NA	0.2923	0.278596	98
dog0540	US	M	1997	2008	10.9569	NA	0.3128	0.285919	106
dog0541	US	M	2003	2016	13.0021	NA	0.2963	0.289971	109
dog0542	US	M	1999	2008	9.47296	NA	0.306	0.307762	96
dog0543	US	F	1994	2006	11.9316	NA	0.3266	0.286053	103
dog0544	CA	M	2004	2015	10.9322	NA	0.2715	0.266342	96
dog0545	US	M	1998	2008	10.2231	NA	0.2652	0.272505	107
dog0546	US	M	2001	2010	9.12526	NA	0.3934	0.33789	120
dog0547	US	F	1997	2009	11.9507	NA	0.2877	0.225603	90
dog0548	US	F	2002	2013	10.694	NA	0.3269	0.313428	109
dog0549	US	M	2003	2013	10.2724	NA	0.2959	0.219399	99
dog0550	US	M	2002	2007	4.50376	NA	0.3106	0.280559	103
dog0551	US	M	2004	2010	6.43121	NA	0.2689	0.233875	101
dog0552	US	M	2002	2006	3.34018	NA	0.2952	0.253158	99
dog0553	US	F	2002	2008	5.80424	NA	0.2688	0.264264	102
dog0554	US	M	1999	2010	10.4723	NA	0.3013	0.284617	103
dog0555	US	M	2001	2011	9.18275	NA	0.2892	0.230789	88
dog0556	US	M	1999	2011	12.4025	NA	0.2865	0.248641	107
dog0557	US	M	2003	2012	9.44559	NA	0.2872	0.239397	96	popular sire
dog0558	US	F	2001	2008	6.56537	NA	0.2663	0.241216	107
dog0559	US	F	1994	2006	12.0027	NA	0.2829	0.238226	88
dog0560	US	M	2004	2015	10.5298	NA	0.3159	0.274998	105
dog0561	US	F	2000	2010	10.7488	NA	0.3408	0.316692	101
dog0562	US	F	1998	2008	10.3546	NA	0.2987	0.256467	91
dog0563	US	M	2005	2013	7.44969	NA	0.2902	0.272224	111
dog0564	US	F	2005	2010	4.45448	NA	0.298	0.291339	104
dog0565	US	M	1999	2010	11.0363	NA	0.3093	0.303819	93
dog0566	US	M	2002	2014	11.54	NA	0.3226	0.297499	116
dog0567	US	F	2002	2011	9.69473	NA	0.2828	0.258711	99
dog0568	US	F	2002	2013	10.7515	NA	0.2999	0.295999	94
dog0569	US	M	2000	2008	8.58316	NA	0.2925	0.281588	101
dog0570	US	M	1998	2009	11.7317	NA	0.2865	0.234967	98
dog0571	US	F	2003	2007	4.27379	NA	0.2799	0.285589	107
dog0572	US	F	2001	2013	11.436	NA	0.2925	0.289461	114
dog0573	CA	M	2001	2006	4.68446	NA	0.2986	0.270169	103
dog0574	US	F	2003	2010	7.02259	NA	0.2799	0.29148	103
dog0575	US	M	2002	2012	9.90828	NA	0.2856	0.268521	101
dog0576	UK	F	1998	2009	11.0198	NA	0.2914	0.199076	99
dog0577	UK	F	1995	2008	12.5886	NA	0.2853	0.175992	79
dog0578	UK	F	2001	2014	12.7529	NA	0.2935	0.279678	101
dog0579	UK	M	1997	2008	11.0308	NA	0.2982	0.315805	99
dog0580	UK	F	1996	2007	11.0335	NA	0.2798	0.221042	93
dog0581	UK	M	2001	2012	10.6831	NA	0.2935	0.251774	107		PRJEB16012	SAMEA4848678	19.72	polyneuropathy
dog0582	US	M	2001	2012	10.1328	NA	0.2786	0.224199	97
dog0583	US	M	1997	2010	12.7392	NA	0.3072	0.2958	97
dog0584	UK	F	2002	2011	8.93634	NA	0.3293	0.255052	118
dog0585	UK	F	2003	2014	10.987	NA	0.3392	0.278706	102
dog0586	UK	F	1999	2011	12.0849	NA	0.2764	0.289923	100
dog0587	UK	F	2002	2013	10.2861	NA	0.3392	0.250877	113
dog0588	UK	F	2002	2012	9.31143	NA	0.2764	0.216232	88
dog0589	UK	M	1998	2010	11.9151	NA	0.391	0.323971	99
dog0590	UK	M	2005	2010	4.54483	NA	0.3575	0.373191	116
dog0591	UK	M	2004	2014	10.0999	NA	0.3443	0.335217	115
dog0592	UK	F	1997	2008	11.603	NA	0.2444	0.227913	95
dog0593	UK	F	2004	2012	8.59411	NA	0.2787	0.253045	106
dog0594	UK	F	1996	2008	11.7618	NA	0.3294	0.256618	94
dog0595	UK	M	2001	2010	9.00753	NA	0.3896	0.360219	111
dog0596	UK	F	1997	2007	9.86174	NA	0.2982	0.284596	101
dog0597	UK	M	2004	2012	7.92608	NA	0.3997	0.369553	94
dog0598	UK	M	1999	2010	10.7652	NA	0.3172	0.267719	97
dog0599	UK	F	1996	2010	13.2211	NA	0.2817	0.220653	92
dog0600	UK	M	1995	2007	12.0219	NA	0.2951	0.22639	97	popular sire
dog0601	UK	F	1999	2009	9.44011	NA	0.2764	0.230562	96
dog0602	UK	M	1999	2009	10.412	NA	0.2755	0.269836	101	popular sire
dog0603	UK	F	2004	2013	9.42368	NA	0.3925	0.326891	116
dog0604	UK	M	2004	2016	12.3012	NA	0.3316	0.315081	110
dog0605	UK	F	2000	2012	12.5722	NA	0.3113	0.283558	123
dog0606	UK	F	2000	2010	10.0479	NA	0.2819	0.281111	107
dog0607	UK	M	2003	2009	6.4011	NA	0.2969	0.23372	100
dog0608	UK	M	2005	2013	7.73169	NA	0.3031	0.291419	118
dog0609	UK	F	2003	2012	9.14442	NA	0.2969	0.263942	102
dog0610	UK	M	2005	2013	7.91513	NA	0.3742	0.322967	106
dog0611	UK	M	1995	2008	12.1342	NA	0.3004	0.334195	100
dog0612	UK	F	2002	2010	7.96167	NA	0.3265	0.32192	98
dog0613	UK	M	2000	2009	9.20465	NA	0.346	0.332702	109
dog0614	UK	F	1998	2010	11.321	NA	0.3718	0.309664	111
dog0615	UK	F	1996	2008	12.2355	NA	0.3311	0.256546	102
dog0616	UK	F	2002	2010	8.73374	NA	0.2927	0.28059	102
dog0617	UK	F	2003	2014	11.4825	NA	0.3811	0.293719	110
dog0618	UK	F	2003	2014	10.935	NA	0.3348	0.318957	101
dog0619	UK	F	1999	2011	12.2218	NA	0.3176	0.269011	103
dog0620	UK	M	2002	2012	9.99589	NA	0.3154	0.325592	103
dog0621	UK	M	2002	2014	11.718	NA	0.3154	0.312598	103
dog0622	UK	M	2001	2006	4.99932	NA	0.2844	0.254927	109
dog0623	UK	M	2004	2014	9.29227	NA	0.3321	0.316055	125
dog0624	UK	M	2000	2012	12.5339	NA	0.3096	0.243343	93
dog0625	UK	F	2000	2009	8.98289	NA	0.2932	0.238068	94
dog0626	US	F	2000	2005	5.00753	NA	0.3018	0.31979	105
dog0627	US	M	2003	2007	3.68789	NA	0.2699	0.275198	105
dog0628	US	F	2000	2009	9.86174	NA	0.3093	0.306055	100
dog0629	US	M	2000	2009	9.52498	NA	0.3106	0.284743	101
dog0630	UK	M	2003	2012	9.35524	NA	0.318	0.274828	108
dog0631	UK	M	1999	2007	8.23546	NA	0.2939	0.308421	113
dog0632	UK	M	1996	2007	10.9459	NA	0.3316	0.302521	106	popular sire
dog0633	UK	F	1999	2009	10.5106	NA	0.3107	0.286461	118
dog0634	UK	F	1998	2009	11.0773	NA	0.414	0.416034	104
dog0635	CA	M	2000	2011	10.9295	NA	0.2848	0.237556	91
dog0636	UK	F	1996	2007	10.6858	NA	0.2966	0.295689	101
dog0637	UK	M	2003	2011	8.3258	NA	0.3523	0.434945	122
dog0638	UK	M	2005	2014	8.97741	NA	0.3321	0.306858	110
dog0639	UK	M	2005	2014	8.93087	NA	0.3602	0.315456	113
dog0640	US	M	1999	2008	9.02669	NA	0.3018	0.277819	97
dog0641	US	F	2003	2011	7.70157	NA	0.3026	0.266243	92
dog0642	US	F	2003	2012	9.0486	NA	0.3026	0.235027	101
dog0643	UK	M	1996	2007	11.3073	NA	0.3782	0.355843	109
dog0644	UK	F	1996	2007	11.6797	NA	0.3782	0.340524	105
dog0645	UK	M	1999	2009	9.89185	NA	0.3007	0.330169	107
dog0646	US	M	2001	2006	5.02122	NA	0.2925	0.32381	114
dog0647	CA	M	2006	2013	7.23066	NA	0.2966	0.308593	113
dog0648	CA	F	2006	2013	7.08282	NA	0.2966	0.262553	103
dog0649	US	M	1997	2008	10.59	NA	0.2886	0.315167	100
dog0650	CA	M	1999	2009	10.5708	NA	0.289	0.301736	106	popular sire
dog0651	CA	F	1996	2007	11.0828	NA	0.2868	0.218581	95
dog0652	DE	F	2004	2017	12.8022	NA	0.2715	0.258916	109
dog0653	NL	F	2005	2012	6.57906	NA	0.2715	0.250957	100
dog0654	NL	F	2000	2009	8.43532	NA	0.2684	0.288586	97
dog0655	NL	F	2006	2012	6.31622	NA	0.2809	0.265028	104
dog0656	NL	F	2006	2017	11.2142	NA	0.2936	0.307331	100
dog0657	NL	F	2003	2011	7.80561	NA	0.2726	0.279249	102
dog0658	NL	F	1998	2008	10.3546	NA	0.2777	0.32355	103
dog0659	NL	M	2006	2016	10.193	NA	0.2682	0.250951	98
dog0660	US	M	2001	2007	5.40999	NA	0.2925	0.305817	101
dog0661	US	M	1998	2009	11.0144	NA	0.2809	0.276989	107
dog0662	US	M	2001	2010	8.89254	NA	0.382	0.356323	102
dog0663	US	F	2003	2010	7.44148	NA	0.2884	0.262092	102
dog0664	US	M	2004	2016	12.3258	NA	0.295	0.288556	107	popular sire
dog0665	US	F	2004	2011	6.74333	NA	0.3019	0.297808	110
dog0666	US	M	2001	2012	10.5325	NA	0.2781	0.277436	93
dog0667	US	M	1997	2010	12.4736	NA	0.2909	0.288767	101
dog0668	US	M	2003	2013	9.55784	NA	0.3163	0.343295	104
dog0669	US	F	1998	2009	11.039	NA	0.2651	0.267278	97
dog0670	US	M	2006	2013	7.6167	NA	0.298	0.271351	93
dog0671	US	F	1997	2008	10.9103	NA	0.3253	0.365222	106
dog0672	US	F	1996	2009	12.5886	NA	0.2681	0.278155	91
dog0673	US	F	1999	2010	11.4634	NA	0.265	0.256796	104
dog0674	US	M	2005	2013	8.17796	NA	0	0.263531	120
dog0675	US	M	2001	2011	10.4175	NA	0.382	0.34342	99
dog0676	US	M	2006	2015	9.07324	NA	0.3094	0.275097	109
dog0677	US	M	2004	2015	10.7406	NA	0.3396	0.304795	104
dog0678	US	M	2005	2011	5.74675	NA	0.3788	0.279167	103
dog0679	US	M	2004	2014	9.91102	NA	0.3005	0.228665	77		PRJEB16012	SAMEA4848680	16.75	polyneuropathy
dog0680	US	F	1998	2008	9.85079	NA	0.2925	0.274097	115
dog0681	US	F	2003	2012	9.295	NA	0.3302	0.230825	91
dog0682	US	M	2001	2011	9.83984	NA	0.3445	0.367135	88
dog0683	US	M	2005	2012	7.8987	NA	0.2859	0.278127	106
dog0684	US	M	2003	2011	7.86585	NA	0.3007	0.280013	108	popular sire
dog0685	US	M	2000	2009	8.55578	NA	0.2547	0.254491	92
dog0686	US	F	1999	2008	9.05681	NA	0.2653	0.276682	115
dog0687	US	F	2000	2010	9.24846	NA	0.3155	0.320458	96
dog0688	US	F	1995	2008	12.7201	NA	0.2824	0.295807	90
dog0689	UK	M	1999	2008	8.65708	NA	0.3673	0.322418	101
dog0690	US	F	1997	2007	10.642	NA	0.2755	0.244559	92
dog0691	US	M	1999	2011	11.6386	NA	0.3227	0.290612	99
dog0692	US	M	2000	2008	7.88501	NA	0.3018	0.317487	98
dog0693	US	F	1997	2008	11.3155	NA	0.3602	0.303214	102
dog0694	US	F	1997	2008	10.9487	NA	0.2755	0.241078	84
dog0695	US	F	2004	2013	9.013	NA	0.2863	0.214053	87
dog0696	US	M	1998	2009	11.154	NA	0.2586	0.245931	88	popular sire
dog0697	US	F	1998	2008	9.80698	NA	0.3579	0.309967	91
dog0698	US	M	2001	2010	9.02943	NA	0.3112	0.28314	102
dog0699	US	F	1998	2008	10.1629	NA	0.3228	0.332861	95
dog0700	US	M	2000	2009	8.56126	NA	0.2943	0.280168	109
dog0701	US	M	1997	2008	11.0007	NA	0.2532	0.250889	105
dog0702	US	F	2005	2014	8.73101	NA	0.2699	0.250701	116
dog0703	US	F	1999	2011	12.8597	NA	0.2987	0.276082	101
dog0704	US	F	2002	2010	8.67351	NA	0.2939	0.284662	109
dog0705	CH	F	1999	2007	8.66256	NA	0.2411	0.25972	93
dog0706	CH	F	2002	2011	8.82409	NA	0.2584	0.25373	84		PRJEB16012	SAMEA47266168	13.25	GJA9-related polyneuropathy (OMIA 002119-9615), osteosarcoma, hypothyroidism, cauda equina syndrome
dog0707	AT	M	2002	2012	9.64271	NA	0.2584	0.232076	103
dog0708	CH	F	1998	2008	9.29227	NA	0.2873	0.274879	107
dog0709	CH	M	2006	2008	1.70568	NA	0.2678	0.273621	104		PRJEB16012	SAMEA4848665	11.52	polyneuropathy
dog0710	CH	F	2002	2008	5.55236	NA	0.2819	0.240678	101
dog0711	FI	M	2003	2009	5.76318	NA	0.3103	0.331854	104		PRJEB16012	SAMEA4848666	11.27	polyneuropathy
dog0712	CH	M	1999	2007	8.45175	NA	0.2646	0.258775	86
dog0713	CH	M	2006	2007	1.56879	NA	0.2669	0.24831	107
dog0714	NL	M	2005	2007	2.26694	NA	0.2683	0.212208	106
dog0715	CH	M	1998	2007	8.98289	NA	0.2636	0.296669	109
dog0716	CH	M	2002	2012	9.96304	NA	0.2584	0.32209	100
dog0717	CH	M	1998	2008	9.97399	NA	0.2636	0.250514	97
dog0718	CH	M	2002	2007	5.04312	NA	0.2558	0.28276	100
dog0719	CH	M	2005	2008	2.99247	NA	0.2764	0.253094	117
dog0720	CH	F	1996	2009	12.3422	NA	0.2445	0.252649	103
dog0721	CH	F	1998	2010	11.9233	NA	0.2636	0.288314	108
dog0722	CH	M	2006	2008	1.89185	NA	0.251	0.245687	98
dog0723	CH	F	2004	2008	4.01095	NA	0	0.277787	107
dog0724	US	M	2000	2009	9.82888	NA	0.3129	0.264545	103
dog0725	US	F	2000	2008	8.19713	NA	0.2833	0.281519	96
dog0726	UK	F	1998	2008	9.93566	NA	0.3611	0.349721	103
dog0727	US	F	1997	2008	11.154	NA	0.3072	0.283731	99
dog0728	US	F	2003	2012	8.28747	NA	0.3036	0.274326	106
dog0729	US	F	1997	2006	8.19165	NA	0.29	0.25651	98
dog0730	UK	F	2001	2005	3.14031	NA	0.3432	0.297327	119
dog0731	US	F	2000	2008	8.38604	NA	0.2935	0.210398	90
dog0732	US	F	2000	2008	8.47639	NA	0.2929	0.303376	107
dog0733	US	F	1999	2010	10.9213	NA	0.2987	0.241157	96
dog0734	US	M	1999	2009	9.93018	NA	0.2987	0.279783	93
dog0735	CH	M	1999	2008	8.846	NA	0.2864	0.273591	99
dog0736	FI	M	2006	2009	2.55441	NA	0.326	0.25506	106		PRJEB16012	SAMEA4867936	28.29	polyneuropathy
dog0737	SE	M	2002	2010	8.58042	NA	0.3541	0.33883	99	popular sire	PRJEB16012	SAMEA4848670	10.1	polyneuropathy
dog0738	US	F	1997	2009	12.0246	NA	0.3064	0.269897	78
dog0739	UK	M	2005	2015	9.99863	NA	0.3041	0.289687	97
dog0740	US	M	1997	2009	12.0849	NA	0.3174	0.328232	116
dog0741	US	F	2000	2009	8.42163	NA	0.3155	0.365364	104
dog0742	UK	M	2005	NA	NA	NA	0.3603	0.370818	116		PRJEB16012	SAMEA4848681	12.27	polyneuropathy, cruciate ligament rupture or tear
dog0743	UK	M	2008	2012	4.4271	NA	0.2687	0.284299	121
dog0744	UK	M	2007	2016	9.51403	NA	0.2718	0.304784	116
dog0745	US	M	1999	2009	9.72758	NA	0.3015	0.294488	94
dog0746	UK	F	2002	2012	10.4449	NA	0.2901	0.288105	103
dog0747	UK	M	2003	2013	10.2533	NA	0.3811	0.352982	105
dog0748	UK	M	2000	2009	8.52841	NA	0.3069	0.28953	106
dog0749	UK	M	2005	2012	7.07734	NA	0.3041	0.27448	111
dog0750	UK	M	2006	2011	4.82683	NA	0.2676	0.265195	101
dog0751	UK	M	2006	2016	10.0999	NA	0.3324	0.321137	114
dog0752	UK	F	2007	2016	8.93361	NA	0.2656	0.252833	102
dog0753	CA	M	2004	2016	12.1177	NA	0.2715	0.282565	113
dog0754	CA	M	2004	2010	5.70294	NA	0.2715	0.249459	97
dog0755	US	M	2008	2013	5.54689	NA	0.2695	0.221866	97
dog0756	US	M	2000	2011	10.13	NA	0.2635	0.241008	88
dog0757	US	M	2002	2009	7.14031	NA	0.3565	0.324864	111
dog0758	US	F	2002	2009	7.41958	NA	0.3141	0.253568	105
dog0759	US	M	2002	2009	7.69062	NA	0.325	0.300622	106
dog0760	US	M	2004	2011	7.96715	NA	0.3119	0.344216	99
dog0761	UK	F	2001	2010	8.9473	NA	0.3358	0.288589	105
dog0762	US	M	2005	2017	12.3587	NA	0.3252	0.327039	111
dog0763	US	M	2004	2015	10.705	NA	0.2917	0.255798	103
dog0764	US	M	2006	2013	6.32991	NA	0.326	0.345367	111
dog0765	US	M	2001	2011	10.6776	NA	0.3581	0.34825	111
dog0766	US	F	2004	2014	10.1383	NA	0.3005	0.229106	95
dog0767	US	M	2008	2016	7.94798	NA	0.464	0.393271	99
dog0768	US	M	2003	2012	8.85421	NA	0.3026	0.273543	96
dog0769	US	F	2000	2011	11.2991	NA	0.3017	0.268066	104
dog0770	US	F	2002	2010	8.06023	NA	0.2745	0.277516	106
dog0771	US	M	2006	2018	11.9042	NA	0.2809	0.281737	101
dog0772	US	M	2004	2014	10.0507	NA	0.2875	0.257726	113
dog0773	US	M	2002	2010	7.76454	NA	0.2745	0.288281	97
dog0774	US	F	2000	2010	10.5352	NA	0.3073	0.312405	115
dog0775	US	M	2000	2012	11.4524	NA	0.3129	0.241714	102	popular sire
dog0776	US	M	2004	2013	9.4538	NA	0.3155	0.288976	107
dog0777	US	F	2003	2016	12.7529	NA	0.3296	0.307247	100
dog0778	US	M	2003	2012	8.61328	NA	0.2816	0.252436	98
dog0779	US	M	2005	2015	9.859	NA	0.291	0.337186	119
dog0780	US	F	2003	2011	8.21629	NA	0.3302	0.253664	98
dog0781	US	F	2001	2012	10.8556	NA	0.2925	0.263298	90
dog0782	CA	M	2003	2012	9.00479	NA	0.3007	0.273297	102
dog0783	NZ	M	2006	2017	10.486	NA	0.3032	0.236536	111
dog0784	UK	M	2003	2012	9.38535	NA	0.3072	0.315504	95
dog0785	US	M	2003	2013	9.81793	NA	0.3027	0.22755	108
dog0786	US	F	2005	2012	7.19233	NA	0.3131	0.287097	110
dog0787	US	M	2005	2013	7.79466	NA	0.29	0.299668	109	popular sire
dog0788	CA	F	2003	2014	10.924	NA	0.2682	0.295779	102
dog0789	US	M	2001	2011	9.74949	NA	0.2872	0.255246	93
dog0790	US	F	2003	2013	10.5133	NA	0.2778	0.22041	102
dog0791	AU	F	2002	2013	11.2444	NA	0.2829	0.246828	95
dog0792	AU	M	1999	2013	13.6016	NA	0.359	0.331906	108
dog0793	AU	M	2004	2015	10.3956	NA	0.2847	0.275286	110
dog0794	AU	F	2004	2013	9.57426	NA	0.3579	0.204262	66
dog0795	US	M	2005	2015	9.90281	NA	0.4902	0.465697	99
dog0796	US	M	2000	2010	10.3326	NA	0.3017	0.280025	102
dog0797	US	M	2005	2017	12.0739	NA	0.297	0.244763	100	popular sire
dog0798	US	M	1993	2005	11.6906	NA	0.2755	0.26542	87	popular sire
dog0799	US	M	1996	2006	9.4538	NA	0.2855	0.21384	82
dog0800	UK	M	1997	2006	8.78029	NA	0.2982	0.224158	115
dog0801	UK	M	1992	2005	12.5859	NA	0.2853	0.228353	87
dog0802	UK	M	1996	NA	NA	NA	0.281	0.294492	97
dog0803	UK	F	1993	NA	NA	NA	0.2712	0.272313	112
dog0804	US	F	2002	2013	11.102	NA	0.2916	0.275591	98
dog0805	CA	F	2007	2013	6.5462	NA	0.2869	0.303485	122
dog0806	US	M	2006	2018	11.2444	NA	0.3031	0.28861	91
dog0807	UK	M	2007	2012	5.13895	NA	0.2656	0.263321	112
dog0808	CA	M	2001	2012	10.8255	NA	0.2693	0.277979	97
dog0809	US	F	2004	2014	10.7953	NA	0.319	0.311022	109
dog0810	US	M	2004	2016	11.6578	NA	0.2637	0.238465	99	popular sire
dog0811	US	M	2007	2015	7.78919	NA	0.2769	0.324176	105
dog0812	CA	M	2001	2011	9.52498	NA	0.319	0.328471	115
dog0813	US	M	2003	2013	10.0014	NA	0.3719	0.326166	93
dog0814	US	M	2005	2015	10.4997	NA	0.3147	0.228179	99
dog0815	UK	M	2003	2012	8.70637	NA	0.307	0.22895	111	popular sire
dog0816	US	M	2006	2014	7.66598	NA	0.289	0.255044	95
dog0817	US	M	2009	2016	7.20055	0.318969	0.2845	0.289905	110
dog0818	US	M	2007	2018	11.1951	NA	0.2847	0.270813	115
dog0819	US	M	2003	2014	10.13	NA	0.2569	0.272329	99
dog0820	FI	F	2007	2007	0.421629	NA	0.2717	0.240402	96
dog0821	UK	M	2005	2012	7.32923	NA	0.2753	0.266275	105
dog0822	US	M	2001	2012	10.9624	NA	0.3512	0.216544	89
dog0823	US	M	2007	2017	9.82615	NA	0.3037	0.290624	105
dog0824	US	M	1997	2002	4.99658	NA	0.2858	0.264052	104
dog0825	UK	M	2002	2013	10.5517	NA	0.3154	0.358686	116
dog0826	US	M	2004	2013	8.98015	NA	0.2999	0.300372	102
dog0827	US	M	2008	2016	7.50719	NA	0.464	0.465152	105
dog0828	US	F	2002	2013	10.6502	NA	0.2936	0.287505	105
dog0829	US	M	2004	2013	8.76934	NA	0.3013	0.258671	109
dog0830	US	M	2006	2017	10.8419	NA	0.2711	0.214727	96
dog0831	US	F	2005	2012	7.06913	NA	0.2902	0.307698	122
dog0832	US	M	2001	2011	10.0068	NA	0.3845	0.362586	117
dog0833	US	M	2007	2012	5.05681	NA	0.2762	0.256318	110
dog0834	US	F	2007	2016	9.00479	NA	0.272	0.280782	99
dog0835	CA	F	2002	2014	11.436	NA	0.2856	0.233676	93
dog0836	CA	M	2007	2014	7.2334	NA	0.2986	0.275902	97
dog0837	US	M	2010	2015	5.12526	NA	0	0.295792	103
dog0838	US	F	2002	2011	8.83504	NA	0.2973	0.337454	109
dog0839	UK	M	NA	NA	NA	NA	0	0.25644	98
dog0840	US	M	1999	2011	11.9836	NA	0.2717	0.185861	79
dog0841	UK	M	2006	2016	10.3573	NA	0.2776	0.277172	103	popular sire
dog0842	UK	M	2005	2011	6.28884	NA	0.3924	0.354556	96		PRJEB16012	SAMEA4848682	18.79	polyneuropathy
dog0843	US	M	2003	2012	8.25188	NA	0.3182	0.326701	109
dog0844	CA	M	2006	2014	8.01095	NA	0	0.339463	115		PRJEB16012	SAMEA4848683	17.08	polyneuropathy, cruciate ligament rupture or tear
dog0845	AU	F	2006	NA	NA	NA	0.3045	0.264605	98		PRJEB16012	SAMEA4848697	22.3	polyneuropathy
dog0846	AU	F	2006	2016	10.7844	NA	0.3045	0.267716	107
dog0847	AU	F	2001	2011	9.87543	NA	0.3356	0.304806	113
dog0848	UK	M	2001	2013	11.4689	NA	0.3432	0.275066	106
dog0849	US	M	2007	2012	5.0486	NA	0.2792	0.282233	111
dog0850	CH	M	2002	2009	6.50787	NA	0.2558	0.241731	92
dog0851	NL	M	2004	2011	7.35113	NA	0.2735	0.2482	97
dog0852	CH	M	2003	NA	NA	NA	0.2659	0.257519	116		PRJEB16012	SAMEA4848669	11.61	polyneuropathy
dog0853	DE	F	NA	2010	NA	NA	0	0.324353	95
dog0854	DE	M	2004	2011	6.44	NA	0.3195	0.335744	104		PRJEB16012	SAMEA4848671	11	polyneuropathy, hypothyroidism
dog0855	DE	M	2001	2013	11.7235	NA	0.2698	0.256334	105
dog0856	DE	M	2003	NA	NA	NA	0.2976	0.252502	105		PRJEB16012	SAMEA4848672	13.04	polyneuropathy
dog0857	PL	M	2001	2011	9.47296	NA	0.2607	0.259539	106		PRJEB16012	SAMEA4848673	11.79	polyneuropathy, osteosarcoma, spondylosis
dog0858	DE	M	2005	2011	5.65914	NA	0.2825	0.28893	105
dog0859	DE	M	2005	2014	8.87611	NA	0.2783	0.333606	118
dog0860	NL	M	2007	2011	4.42437	NA	0.2755	0.252778	99
dog0861	DE	M	2010	2011	0.517454	0.319215	0.2891	0.22373	92
dog0862	NO	M	2009	2011	2.0178	NA	0.3314	0.275113	104
dog0863	US	M	2003	2016	12.3313	NA	0.2902	0.248074	101
dog0864	US	F	2002	2013	11.3895	NA	0.2856	0.266513	110
dog0865	US	M	2004	2013	8.49555	NA	0.3013	0.28751	118
dog0866	DK	M	2007	2012	4.79	NA	0.2908	0.343458	97		PRJEB16012	SAMEA4848698	26.25	polyneuropathy, epilepsy
dog0867	SE	F	2007	2011	4.13689	NA	0.2575	0.257561	108
dog0868	US	F	2000	2011	11.2772	NA	0.3262	0.339962	112
dog0869	SE	F	2007	2011	4.03012	NA	0.349	0.26888	119
dog0870	UK	M	2008	2017	9.20739	NA	0.2676	0.263751	102
dog0871	UK	F	2004	2013	9.0486	NA	0.3323	0.311737	103
dog0872	FR	F	2006	2011	5.31691	NA	0.3326	0.36928	119
dog0873	US	M	2006	2014	8.10951	NA	0.289	0.268848	115
dog0874	BM	M	2004	2012	7.11294	NA	0.341	0.211965	137
dog0875	UK	M	2007	2012	4.35866	NA	0.3323	0.351196	119
dog0876	US	M	2002	2013	11.2115	NA	0.2699	0.239396	111	popular sire
dog0877	CA	F	2010	2016	6.0835	NA	0.3631	0.358807	103
dog0878	IE	M	2009	2012	2.40657	NA	0.2749	0.301134	103
dog0879	FR	M	2008	2012	4.06571	NA	0.2479	0.211337	98
dog0880	UK	M	2000	2011	11.4141	NA	0.412	0.38932	105
dog0881	UK	F	2008	2017	8.63518	NA	0.3287	0.275642	120
dog0882	CH	F	2006	NA	NA	NA	0.2636	0.249113	110		PRJEB16012	SAMEA104656180	12.01	NAPEPLD-related leukoencephalomyelopathy (OMIA 001788-9615)
dog0883	UK	F	2008	NA	NA	NA	0.2687	0.285256	110		PRJEB16012	SAMEA103935360	16.72	NAPEPLD-related leukoencephalomyelopathy (OMIA 001788-9615)
dog0884	UK	M	2006	2017	10.8419	NA	0.3426	0.319654	109
dog0885	US	M	2004	2013	8.97741	NA	0.3182	0.257466	121
dog0886	UK	F	2005	2013	8.28747	NA	0.2636	0.231988	104
dog0887	US	F	2003	2012	9.2512	NA	0.2669	0.250686	107
dog0888	US	M	2004	2014	10.538	NA	0.2856	0.288245	108
dog0889	UK	M	2007	2012	5.21013	NA	0.2586	0.159236	67
dog0890	IE	F	2009	2011	1.91376	NA	0.2749	0.248436	102
dog0891	NL	M	2005	2011	6.47228	NA	0.2683	0.267842	108
dog0892	NL	F	2006	2013	7.72621	NA	0.2534	0.262586	101
dog0893	IE	M	2009	2012	2.40931	0.314813	0.2749	0.300237	116
dog0894	SE	M	2005	2013	7.88501	NA	0.3236	0.251682	113	popular sire	PRJEB16012	SAMEA4848674	11.37	polyneuropathy
dog0895	NL	F	1997	2002	4.99932	NA	0.2705	0.248075	99
dog0896	NL	F	1997	2001	3.2115	NA	0.2705	0.240978	103
dog0897	NL	M	2006	2009	2.87201	NA	0.2748	0.294764	102
dog0898	NL	F	2006	2008	1.89733	NA	0.2748	0.2676	122
dog0899	NL	F	2006	2008	2.00958	NA	0.2748	0.256504	108
dog0900	US	M	2003	2013	9.97673	NA	0.2816	0.249548	101
dog0901	US	M	2005	2014	8.75565	NA	0.3381	0.377779	117
dog0902	US	F	2010	2015	5.45927	NA	0.3027	0.210566	107
dog0903	US	M	2001	2015	13.2074	NA	0.2786	0.235748	105
dog0904	US	M	2002	2013	10.9815	NA	0.3054	0.248192	95
dog0905	AU	M	2008	2015	7.21971	NA	0.2676	0.287983	107
dog0906	NL	M	2005	2013	7.87132	NA	0.2683	0.23106	108
dog0907	UK	M	2013	2013	0.451745	NA	0	0.247354	124
dog0908	UK	M	2007	2017	9.859	NA	0.2656	0.22708	100
dog0909	US	M	2010	2018	8.1232	0.31419	0.3162	0.330171	112
dog0910	UK	M	2010	2017	6.7488	0.325271	0.378	0.364875	105
dog0911	US	F	2007	2013	6.5024	NA	0.3111	0.260526	103
dog0912	US	F	2001	2015	13.6208	NA	0.285	0.263787	105
dog0913	US	M	2004	2015	11.3265	NA	0.2946	0.289487	110
dog0914	IT	M	2007	2013	6.80751	NA	0.2817	0.275209	100
dog0915	UK	M	2007	2014	6.74606	NA	0.3052	0.291849	111
dog0916	US	M	2003	2016	12.5695	NA	0.2816	0.256329	109
dog0917	US	M	1997	2008	11.3785	NA	0.2923	0.273068	91	popular sire
dog0918	US	M	2007	2016	8.98289	NA	0.2847	0.319472	109
dog0919	US	M	2010	2016	5.96578	NA	0.2878	0.298185	114
dog0920	NO	F	2009	2011	2.26694	NA	0.3314	0.275385	104
dog0921	US	M	2006	2015	8.72827	NA	0.3101	0.241515	99
dog0922	US	M	2004	2015	11.091	NA	0.3013	0.270697	114
dog0923	FI	M	2008	2014	5.98494	NA	0.2851	0.311122	128
dog0924	US	M	2006	2014	7.90965	NA	0.295	0.281574	108
dog0925	US	M	2013	2014	1.23203	0.320573	0.2961	0.464228	104
dog0926	US	M	2014	2018	4.16701	0.31874	0.3049	0.282496	101
dog0927	US	M	2012	2015	3.02259	0.307255	0.2664	0.215417	98
dog0928	LV	F	2014	2015	1.21287	0.320273	0.2999	0.269229	121
dog0929	UK	M	2008	2016	7.8193	NA	0.3144	0.341942	116
dog0930	AU	M	2006	2016	10.5188	NA	0.2665	0.209411	77
dog0931	UK	M	2010	2015	5.54415	0.31457	0.2735	0.309147	121
dog0932	US	M	2012	2018	6.3436	0.323189	0.3225	0.372486	127
dog0933	US	M	2013	2018	4.97194	0.316861	0.322	0.337834	119
dog0934	FI	M	2012	2018	6.39562	0.323189	0.3225	0.345816	116
dog0935	CH	F	1995	NA	NA	NA	0.33	0.254131	102
dog0936	CH	F	2004	2015	11.1266	NA	0.2832	0.308708	105
dog0937	CH	F	2007	2014	6.73238	NA	0.2781	0.295319	106
dog0938	CH	F	2002	2012	10.6311	NA	0.2807	0.337122	105
dog0939	CH	M	2004	2013	9.62355	NA	0.2703	0.260345	110
dog0940	CH	F	2003	2012	8.58042	NA	0.2756	0.25339	96
dog0941	CH	F	1999	2010	10.8392	NA	0.3443	0.313502	100
dog0942	CH	F	2006	2018	11.77	NA	0.2828	0.266989	111
dog0943	CH	M	1998	2008	9.70568	NA	0.2636	0.230695	108
dog0944	DE	M	2001	2007	6.68036	NA	0.332	0.310356	129
dog0945	CH	F	2003	2013	10.3272	NA	0.3163	0.305421	98
dog0946	CH	F	2007	2017	10.527	NA	0.3018	0.327396	122
dog0947	CH	F	1998	NA	NA	NA	0.31	0.252808	88
dog0948	CH	M	2004	NA	NA	NA	0.2683	0.29147	105
dog0949	CH	M	2007	NA	NA	NA	0.3018	0.298543	110
dog0950	CH	F	1996	NA	NA	NA	0.2883	0.275229	105
dog0951	DE	F	2000	2010	10.4449	NA	0.2556	0.300983	112
dog0952	NL	M	2005	NA	NA	NA	0.3278	0.278396	111
dog0953	NL	M	2005	NA	NA	NA	0.281	0.312772	116
dog0954	NL	F	2001	NA	NA	NA	0.2965	0.302571	100
dog0955	CH	M	1999	2009	10.0616	NA	0.2411	0.215713	92	popular sire
dog0956	NL	F	1998	2009	11.3895	NA	0.2471	0.271518	106
dog0957	CH	M	2001	2010	8.87337	NA	0.2886	0.254093	96
dog0958	DE	F	2007	NA	NA	NA	0.3465	0.334293	107
dog0959	DE	M	2007	NA	NA	NA	0.2824	0.277467	106
dog0960	DE	M	2006	NA	NA	NA	0.2853	0.294553	98	popular sire
dog0961	CH	M	2009	NA	NA	0.318736	0.2879	0.226905	105
dog0962	CH	F	2009	NA	NA	NA	0.2879	0.27599	114
dog0963	SE	M	2008	NA	NA	NA	0.2912	0.270572	102
dog0964	DE	F	2004	2013	8.4846	NA	0.2747	0.249328	93
dog0965	DE	F	1999	2012	13.2731	NA	0.2892	0.237391	103
dog0966	DE	F	2008	2017	8.95003	NA	0.276	0.243019	98
dog0967	DE	F	2006	NA	NA	NA	0.2918	0.266109	104
dog0968	DE	F	2005	2016	11.0171	NA	0.2825	0.265907	106
dog0969	DE	F	2005	2015	10.2669	NA	0.2737	0.306011	113
dog0970	DE	F	2000	2012	12.5038	NA	0.2818	0.296169	109
dog0971	DE	M	2005	2013	7.34292	NA	0.2737	0.242373	112
dog0972	BE	M	2008	NA	NA	NA	0.276	0.29133	105
dog0973	BE	M	2003	NA	NA	NA	0.2818	0.252586	103	popular sire
dog0974	DE	M	2003	2010	7.28268	NA	0.2818	0.287275	90	popular sire
dog0975	SE	F	2006	2015	8.564	NA	0.2938	0.24844	111
dog0976	FR	M	2005	2014	9.30322	NA	0.3512	0.286621	103	popular sire
dog0977	DE	F	2002	2013	10.872	NA	0.2779	0.217191	88
dog0978	DK	F	2006	2015	9.70842	NA	0.2942	0.304807	110
dog0979	DE	F	2008	2015	6.47228	NA	0.3096	0.321599	104
dog0980	DE	F	2005	2014	9.06229	NA	0.2925	0.275159	102
dog0981	DE	F	2006	2014	8.23819	NA	0.2811	0.293532	104
dog0982	DE	M	2009	2017	7.80287	0.311513	0.2825	0.26377	105
dog0983	DE	F	2007	NA	NA	NA	0.2869	0.271979	123
dog0984	DE	F	2006	2012	5.90554	NA	0.2849	0.237484	106
dog0985	DE	M	2006	NA	NA	NA	0.294	0.230106	102	popular sire
dog0986	NL	F	2008	2017	8.86516	NA	0.2554	0.268932	108
dog0987	NL	F	2007	NA	NA	NA	0.3501	0.316357	106
dog0988	NL	M	2005	NA	NA	NA	0.2153	0.115507	50	popular sire
dog0989	NL	F	2006	NA	NA	NA	0.2503	0.193159	74
dog0990	NL	F	2004	2019	14.3819	NA	0.2839	0.262949	111
dog0991	DE	M	2009	NA	NA	0.324961	0.3122	0.310707	120	popular sire
dog0992	DK	M	2007	2010	2.01506	NA	0.3209	0.271003	99		PRJEB16012	SAMEA4848691	23.2	polyneuropathy
dog0993	DE	M	2007	2016	9.3525	NA	0.2864	0.33213	99
dog0994	FR	M	2004	NA	NA	NA	0.2534	0.269817	107	popular sire
dog0995	DE	F	2007	NA	NA	NA	0.2941	0.258918	102
dog0996	DE	M	2006	2011	5.38809	NA	0.2811	0.348684	114
dog0997	DE	M	2010	2016	6.23409	0.31318	0.2671	0.272219	113
dog0998	CH	F	2001	2012	10.7762	NA	0.2886	0.230756	100
dog0999	DE	M	2006	NA	NA	NA	0.3365	0.299435	129	popular sire
dog1000	DE	F	2008	2014	5.62628	NA	0.2567	0.210796	110
dog1001	DE	F	2007	NA	NA	NA	0.2676	0.214029	102
dog1002	DE	M	2008	NA	NA	NA	0.2567	0.267236	100	popular sire
dog1003	DE	M	2007	NA	NA	NA	0.2741	0.277834	115		PRJEB16012	SAMEA4848692	21.89	polyneuropathy
dog1004	CZ	M	2006	NA	NA	NA	0.2839	0.279323	113	popular sire
dog1005	DK	F	2008	NA	NA	NA	0.2878	0.252891	101
dog1006	DK	F	2002	2014	12.0301	NA	0.2819	0.249574	88
dog1007	DK	F	2005	2013	8.26557	NA	0.2782	0.313926	113
dog1008	DE	M	2006	2016	9.65914	NA	0.293	0.231628	87
dog1009	DE	M	2009	NA	NA	0.325101	0.3122	0.312647	114	popular sire
dog1010	SE	F	2002	NA	NA	NA	0.3182	0.231749	107
dog1011	DE	M	2004	NA	NA	NA	0.2956	0.232051	103	popular sire
dog1012	DE	M	2004	2013	8.83778	NA	0.2573	0.258621	95	popular sire
dog1013	DE	M	2008	2015	7.73717	NA	0.3616	0.387445	113
dog1014	DE	F	2008	NA	NA	NA	0.2974	0.236039	95
dog1015	DE	M	2008	NA	NA	NA	0.3491	0.331423	120	popular sire
dog1016	FI	M	2007	2013	6.25873	NA	0.3256	0.333074	109
dog1017	DE	M	2006	NA	NA	NA	0.2809	0.322077	99	popular sire
dog1018	SE	F	2007	NA	NA	NA	0.3007	0.305568	115
dog1019	DE	M	2006	2011	5.26215	NA	0.2787	0.282874	106		PRJEB16012	SAMEA4848693	24.47	polyneuropathy, osteosarcoma, hypothyroidism, arthritis, parasitic/fungal infections
dog1020	DE	M	2008	2016	7.78645	NA	0.3616	0.37786	105
dog1021	SE	M	2006	NA	NA	NA	0.2642	0.266878	92	popular sire
dog1022	IE	F	2007	2019	11.7563	NA	0.3557	0.257688	98
dog1023	AT	M	2006	2013	6.55989	NA	0.2674	0.282947	115
dog1024	FR	M	2005	NA	NA	NA	0.2843	0.347037	105	popular sire
dog1025	FR	M	2007	2015	7.74812	NA	0.2827	0.280876	100	popular sire
dog1026	FR	M	2006	2016	10.1136	NA	0.2648	0.331058	107	popular sire
dog1027	DE	M	2008	2016	7.66598	NA	0.2777	0.261794	99	popular sire
dog1028	UK	M	2006	2014	8.13142	NA	0.2676	0.219799	96
dog1029	DE	F	2008	2015	7.14853	NA	0.2874	0.354695	114
dog1030	BE	F	2007	2019	11.6085	NA	0.2671	0.178005	80
dog1031	BE	F	2003	2015	11.8932	NA	0.2809	0.285724	99
dog1032	DE	M	2005	NA	NA	NA	0.2925	0.277168	101	popular sire
dog1033	SE	M	2005	NA	NA	NA	0.3338	0.335698	113
dog1034	DE	M	2006	NA	NA	NA	0.2961	0.330265	112
dog1035	DE	M	2006	2016	10.4011	NA	0.2567	0.216705	99
dog1036	DE	M	2005	2017	11.707	NA	0.2717	0.228347	94	popular sire
dog1037	DE	F	2006	2016	10.7324	NA	0.2866	0.24612	97
dog1038	AT	F	2005	2015	10.0835	NA	0.2833	0.326901	110
dog1039	DE	M	2004	2011	6.65298	NA	0.3195	0.303018	93	popular sire
dog1040	NL	M	2010	2016	6.55168	0.311378	0.2609	0.246662	103
dog1041	NL	M	2008	2014	5.82615	NA	0.2773	0.260483	98
dog1042	DE	M	2009	NA	NA	0.326057	0.3327	0.365753	121	popular sire
dog1043	NL	M	2006	2016	10.1355	NA	0.2642	0.270507	93	popular sire
dog1044	DE	F	2007	2011	4.07666	NA	0.2839	0.294698	102
dog1045	IT	M	2004	2016	11.4415	NA	0.2856	0.239729	114
dog1046	DE	M	2009	2016	7.18138	0.319139	0.2798	0.288838	100
dog1047	NL	F	2008	2016	7.83847	NA	0.2878	0.285127	102
dog1048	DE	F	2007	2016	9.08693	NA	0.3501	0.4056	115
dog1049	DE	M	2004	2011	6.59274	NA	0.3195	0.30003	94	popular sire
dog1050	DE	F	2008	2016	7.77823	NA	0.2807	0.255239	91
dog1051	CZ	F	2006	2017	10.8693	NA	0.2861	0.302393	114
dog1052	CZ	F	2006	2019	12.386	NA	0.2646	0.254771	107
dog1053	DE	M	2003	2015	11.5592	NA	0.2828	0.292725	107	popular sire
dog1054	BE	M	2009	NA	NA	0.320988	0.2913	0.309857	100	popular sire
dog1055	FI	M	2008	2016	7.74812	NA	0.2865	0.275344	103
dog1056	BE	M	2008	2013	5.56057	NA	0.2675	0.266204	113	popular sire
dog1057	FR	M	2006	NA	NA	NA	0.2648	0.254106	101	popular sire
dog1058	BE	F	2006	2016	9.39083	NA	0.2754	0.228254	86
dog1059	DE	F	2005	2013	7.71526	NA	0.2803	0.256048	103
dog1060	DE	F	2009	2016	7.17043	NA	0.273	0.285488	115
dog1061	BE	F	2006	NA	NA	NA	0.2809	0.234934	89
dog1062	DE	F	2009	2016	6.34086	NA	0.2766	0.249062	113
dog1063	FI	M	2001	NA	NA	NA	0.2663	0.2209	91	popular sire
dog1064	CZ	M	2005	2015	10.1656	NA	0.2674	0.236158	105
dog1065	IT	M	2009	NA	NA	0.328678	0.3669	0.365773	111	popular sire
dog1066	FR	M	2008	NA	NA	NA	0.2709	0.315308	112	popular sire
dog1067	DE	M	2010	NA	NA	0.317894	0.2756	0.238019	108	popular sire
dog1068	DE	M	2009	NA	NA	0.323981	0.2882	0.249086	114
dog1069	FI	F	2004	2014	10.2094	NA	0.3023	0.334868	92
dog1070	FR	M	2000	2013	12.9719	NA	0.2527	0.244625	85	popular sire
dog1071	FR	F	2003	2013	10.7899	NA	0.306	0.270505	100
dog1072	FR	F	2003	2014	11.3046	NA	0.306	0.260192	105
dog1073	FR	F	2005	NA	NA	NA	0.2366	0.22069	90
dog1074	AT	F	2005	2016	11.7426	NA	0.2685	0.239242	99
dog1075	CZ	F	2007	NA	NA	NA	0.3014	0.339601	116
dog1076	DE	M	2008	2014	5.81246	NA	0.2851	0.280879	95
dog1077	DE	F	2001	2012	10.4723	NA	0.2779	0.338554	110
dog1078	DE	F	2010	2014	4.3833	NA	0.2633	0.268648	117
dog1079	DE	F	2007	2017	10.6311	NA	0.2734	0.281852	101
dog1080	NL	F	2005	2017	11.7454	NA	0.2823	0.284295	118
dog1081	NO	F	2005	2014	9.20465	NA	0.3365	0.341212	122
dog1082	DE	F	2007	2016	8.33402	NA	0.3501	0.313672	110
dog1083	SK	F	2007	2018	10.8939	NA	0.2714	0.209044	111
dog1084	BE	F	2009	2016	7.05544	NA	0.2874	0.253068	99
dog1085	CZ	F	2010	2016	6.31075	NA	0.2833	0.296268	119
dog1086	CZ	F	2007	NA	NA	NA	0.2718	0.320557	98
dog1087	CZ	F	2009	2015	6.10815	NA	0.3323	0.289986	121
dog1088	CZ	F	2006	NA	NA	NA	0.2839	0.271287	100
dog1089	CZ	M	2010	2016	5.24846	0.303044	0.303	0.297383	126
dog1090	CZ	F	2006	2014	8.24093	NA	0.2809	0.300359	115
dog1091	DE	M	2007	2012	5.23477	NA	0.2718	0.304689	111
dog1092	SE	M	2009	NA	NA	0.322462	0.3007	0.254793	113	popular sire
dog1093	DE	F	2008	NA	NA	NA	0.2735	0.266754	93
dog1094	CZ	M	2010	NA	NA	0.321903	0.2885	0.296805	105	popular sire
dog1095	RU	F	2008	2016	8.52019	NA	0.2905	0.268141	111
dog1096	NL	M	2004	2016	11.3101	NA	0.3124	0.27397	100
dog1097	BE	M	2003	NA	NA	NA	0.2764	0.237633	103
dog1098	IT	M	2003	2012	8.36413	NA	0.2898	0.24693	99
dog1099	DE	M	2010	2014	4.44353	0.316538	0.2911	0.250939	105
dog1100	IT	M	2006	NA	NA	NA	0.2941	0.263176	100	popular sire
dog1101	NL	M	2010	NA	NA	0.317489	0.2628	0.278917	101	popular sire
dog1102	CZ	M	2007	NA	NA	NA	0.2934	0.289542	105
dog1103	NL	F	2004	2014	10.7023	NA	0.2745	0.25563	109
dog1104	FR	F	2008	2012	4.33128	NA	0.2571	0.245938	89
dog1105	RU	F	2007	2014	6.65024	NA	0.2859	0.246728	90
dog1106	DE	M	2008	NA	NA	NA	0.3335	0.349666	106
dog1107	SE	M	2007	NA	NA	NA	0.3224	0.293575	111	popular sire
dog1108	CH	F	2005	NA	NA	NA	0	0.210474	113
dog1109	FI	M	2008	2013	4.67899	NA	0.3185	0.287394	109
dog1110	CZ	M	2006	2015	8.87611	NA	0.2648	0.257979	112
dog1111	CZ	F	2009	NA	NA	NA	0.2792	0.260557	110
dog1112	DE	M	2011	NA	NA	0.320966	0.2992	0.306247	108
dog1113	FR	M	2007	NA	NA	NA	0.2596	0.263749	93	popular sire
dog1114	FI	M	2009	NA	NA	0.325295	0.348	0.376195	112
dog1115	DE	F	2007	2012	4.24367	NA	0.2811	0.254697	87
dog1116	DE	F	2011	NA	NA	0.321864	0.3116	0.348402	109
dog1117	IT	M	2011	2016	4.89254	0.318454	0.2919	0.246809	103	popular sire
dog1118	IT	M	2005	2015	10.1191	NA	0.2782	0.314695	122	popular sire
dog1119	FR	M	2010	NA	NA	0.314138	0.2836	0.308525	122
dog1120	CZ	F	2008	2016	8.13142	NA	0.3046	0.3007	113
dog1121	CH	M	2002	NA	NA	NA	0.2796	0.313506	111
dog1122	DE	F	2004	2012	8.21903	NA	0.3107	0.338853	96
dog1123	CZ	M	2007	NA	NA	NA	0.3028	0.286983	103	popular sire
dog1124	NL	F	2007	NA	NA	NA	0.2546	0.251059	107
dog1125	EE	F	2005	2019	13.7276	NA	0.2833	0.26119	100
dog1126	IT	M	NA	NA	NA	NA	0	0.271697	93
dog1127	CZ	F	2007	2016	9.10883	NA	0.3011	0.294852	102
dog1128	CZ	F	2005	2015	10.5243	NA	0.2652	0.23945	111
dog1129	CZ	M	2007	2016	8.57769	NA	0.2949	0.333589	113
dog1130	SE	F	2007	NA	NA	NA	0.3652	0.327524	95
dog1131	FR	F	2007	NA	NA	NA	0.2413	0.251767	110
dog1132	NL	M	2004	2014	9.62081	NA	0.2824	0.295837	98
dog1133	SE	M	2007	2015	7.85216	NA	0.2992	0.27924	104	popular sire
dog1134	DE	M	2011	NA	NA	0.325434	0.3064	0.280187	120	popular sire
dog1135	SE	F	2009	2015	6.36003	NA	0.3658	0.354456	104
dog1136	NL	M	2011	NA	NA	0.32482	0.3284	0.285712	108
dog1137	FR	M	2009	NA	NA	0.310735	0.2551	0.219964	96
dog1138	CZ	F	2005	NA	NA	NA	0.3028	0.289195	117
dog1139	DE	M	2006	NA	NA	NA	0.2823	0.258589	107
dog1140	SE	F	2008	2016	7.54552	NA	0.333	0.336755	111
dog1141	PL	M	2006	NA	NA	NA	0.2748	0.213576	103
dog1142	DK	M	2001	2010	9.11978	NA	0.3036	0.311726	110
dog1143	SE	F	2010	2013	2.84463	NA	0.3751	0.358237	111
dog1144	DE	F	2004	2015	11.3128	NA	0.2914	0.274922	103
dog1145	AT	M	2010	2015	5.09788	0.316454	0.2663	0.272661	103
dog1146	IT	M	2008	2016	7.89049	NA	0.2939	0.281734	100	popular sire
dog1147	CZ	F	2007	NA	NA	NA	0.2879	0.314027	114
dog1148	DE	M	2011	NA	NA	0.326615	0.316	0.321569	124
dog1149	CH	M	2010	2016	6.05886	0.318197	0.2789	0.291695	95
dog1150	DE	M	2010	2014	4.21629	0.317166	0.3224	0.291226	119
dog1151	DE	M	2004	2015	10.9788	NA	0.2591	0.25534	113
dog1152	DE	F	2005	2016	10.2259	NA	0.2593	0.259451	101
dog1153	DE	F	2004	2014	10.36	NA	0.2683	0.250874	100
dog1154	DE	F	2004	NA	NA	NA	0.2703	0.260804	117
dog1155	DE	M	2005	2013	8.47091	NA	0.2778	0.258311	102
dog1156	CZ	F	2008	2014	5.93018	NA	0.271	0.24688	118
dog1157	FR	M	2008	NA	NA	NA	0.2823	0.266445	97	popular sire
dog1158	BE	F	2004	2015	11.0308	NA	0.2435	0.279955	110
dog1159	NL	M	2012	NA	NA	0.322181	0.3036	0.286966	102	popular sire
dog1160	CH	F	2004	2014	10.2615	NA	0.2955	0.285751	105
dog1161	FR	M	2008	NA	NA	NA	0.2606	0.276599	93
dog1162	FR	M	2011	NA	NA	0.310077	0.2629	0.272449	108	popular sire
dog1163	FI	M	2011	2019	8.51745	0.319048	0.2941	0.272725	105
dog1164	NL	F	2003	NA	NA	NA	0.2465	0.304281	94
dog1165	DE	M	2012	NA	NA	0.321006	0.2965	0.294396	124	popular sire
dog1166	SK	F	2014	NA	NA	0.308738	0.2691	0.274533	116
dog1167	FI	M	2013	2017	3.95072	0.32138	0.3016	0.2523	107		PRJEB16012	SAMEA4848694	22.14	polyneuropathy
dog1168	SE	F	2009	NA	NA	NA	0.2737	0.323847	107
dog1169	FR	M	2012	2015	3.67967	0.31554	0.2664	0.25212	114
dog1170	NO	F	2011	2016	4.53388	0.323417	0.3086	0.321833	120
dog1171	NL	F	2011	2017	6.25873	NA	0.2967	0.260631	86
dog1172	BE	F	2009	2017	7.15948	NA	0.2731	0.297862	112
dog1173	FR	M	2011	NA	NA	0.318004	0.2872	0.243764	99
dog1174	HU	F	2004	NA	NA	NA	0.276	0.261901	110
dog1175	DE	M	2008	NA	NA	NA	0.2807	0.302246	99
dog1176	FR	M	2013	NA	NA	0.313207	0.28	0.259715	102
dog1177	DE	M	2007	NA	NA	NA	0.2839	0.29248	104
dog1178	IT	M	2013	NA	NA	0.320573	0.2961	0.467635	114
dog1179	NL	M	2012	NA	NA	0.31749	0.2872	0.283432	121
dog1180	SI	M	2011	NA	NA	0.304246	0.2887	0.26802	106
dog1181	FR	F	2003	NA	NA	NA	0.306	0.231317	89
dog1182	FI	M	2006	2016	9.57974	NA	0.3069	0.280349	110
dog1183	NL	M	2013	NA	NA	0.319728	0.2949	0.256633	117		PRJEB16012	SAMEA4848695	26.08	polyneuropathy
dog1184	CZ	F	2007	2017	10.3326	NA	0.2777	0.246196	111
dog1185	NL	F	2015	NA	NA	0.315955	0.2813	0.228392	119
dog1186	IT	F	2012	NA	NA	0.31075	0.2632	0.268413	135
dog1187	FI	M	2010	NA	NA	0.322562	0.3258	0.312176	115
dog1188	DE	M	2010	NA	NA	0.3153	0.2811	0.209678	109
dog1189	DE	M	2010	NA	NA	0.31764	0.2764	0.289694	107
dog1190	FI	M	2004	2010	5.2731	NA	0.2922	0.261818	157		PRJEB16012	SAMEA4848690	23.31	polyneuropathy
dog1191	CH	M	2007	NA	NA	NA	0.289	0.278405	154		PRJEB16012	SAMEA4848676	15.44	polyneuropathy, lung tumor
dog1192	DE	M	2006	2009	2.705	NA	0.3601	0.307051	177		PRJEB16012	SAMEA4848667	8.27	polyneuropathy
dog1193	DE	M	2008	2011	3.35113	NA	0.2793	0.21468	131		PRJEB16012	SAMEA4848668	11.61	polyneuropathy
dog1194	SE	M	2007	2013	6.46133	NA	0.3375	0.275671	153		PRJEB16012	SAMEA4848675	11.5	polyneuropathy
dog1195	DE	M	2007	2014	6.91581	NA	0.267	0.242728	138		PRJEB16012	SAMEA4848684	22.28	polyneuropathy
dog1196	DE	M	2008	NA	NA	NA	0.3096	0.241162	145
dog1197	NL	M	2008	2014	6.06708	NA	0.277	0.229513	133
dog1198	DE	M	2008	NA	NA	NA	0.276	0.230121	145		PRJEB16012	SAMEA4848688	22.58	polyneuropathy
dog1199	CH	F	2013	2016	3.24709	0.314064	0.2795	0.212368	136		PRJEB16012	SAMEA4848689	20.53	polyneuropathy
dog1200	DE	M	2010	2017	7.60849	0.322223	0.2814	0.261803	157		PRJEB16012	SAMEA4873254	33.93	polyneuropathy, hypothyroidism, megaoesophagus, other heart issues
dog1201	CH	F	2014	NA	NA	0.312593	0.2812	0.227439	145		PRJEB16012	SAMEA4848699	22.89	healthy, sand coat colour (OMIA 002197-9615)
dog1202	US	M	2018	NA	NA	NA	0	0.212816	152		PRJEB16012	SAMEA5657399	18.02	shaking puppy syndrome
dog1203	FI	F	NA	NA	NA	NA	0	0.305646	170
