# Supplementary material for: Genomic diversity and population structure of the Leonberger dog breed
Source: Genet Sel Evol. 2020 Oct 14;52:61. doi: 10.1186/s12711-020-00581-3 (PMC7557023; doi:10.1186/s12711-020-00581-3)
Supplement: Supplementary file 2 — Additional file 2: Table S2. List of 113 selected genes used for filtering variants in the 653 available WGS data. Putative candidate genes and their phenotype association in humans or animals based on OMIM [41] and OMIA [42] databases showing the number of variants detected in each of these genes in the Leonberger genomes. [file 12711_2020_581_MOESM2_ESM.xlsx]

## Sheet: Table_S2
Additional File 2. List of 113 selected genes used for filtering variants in the 653 available WGS data. Putative candidate genes and their phenotype association in humans or animals based on OMIM [41] and OMIA [42] databases showing the number of variants detected in each of these genes in the Leonberger genomes.
Gene name	Number of detected protein-coding SNVs in Leonberger dogs	OMIA number	OMIA associated phenotype	OMIM number	OMIM associated phenotype
AARS1, AARS	1			601065	Epileptic encephalopathy, early infantile, 29, 616339 (3), Autosomal recessive; Charcot-Marie-Tooth disease, axonal, type 2N, 613287 (3), Autosomal dominant
ABCD1	0			300371	Adrenomyeloneuropathy, adult, 300100 (3), X-linked recessive; Adrenoleukodystrophy, 300100 (3), X-linked recessive
ABHD12	0			613599	Polyneuropathy, hearing loss, ataxia, retinitis pigmentosa, and cataract, 612674 (3), Autosomal recessive
ARHGEF10	33	1917-9615	Polyneuropathy, ARHGEF10-related	612494	?Slowed nerve conduction velocity, 608236 (3), Autosomal dominant
ATL1	2			606439	Spastic paraplegia 3A, autosomal dominant, 182600 (3), Autosomal dominant; Neuropathy, hereditary sensory, type ID, 613708 (3), Autosomal dominant
ATL3	1			609369	Neuropathy, hereditary sensory, type IF, 615632 (3), Autosomal dominant
ATP1A1	7			182310	Charcot-Marie-Tooth disease, axonal, type 2DD, 618036 (3), Autosomal dominant; Hypomagnesemia, seizures, and mental retardation 2, 618314 (3), Autosomal dominant
BSCL2	4			606158	Lipodystrophy, congenital generalized, type 2, 269700 (3), Autosomal recessive; Silver spastic paraplegia syndrome, 270685 (3), Autosomal dominant; Neuropathy, distal hereditary motor, type VA, 600794 (3), Autosomal dominant; Encephalopathy, progressive, with or without lipodystrophy, 615924 (3), Autosomal recessive
CCT5	13			610150	Neuropathy, hereditary sensory, with spastic paraplegia, 256840 (3), Autosomal recessive
CD59	2			107271	Hemolytic anemia, CD59-mediated, with or without immune-mediated polyneuropathy, 612300 (3), Autosomal recessive
CNTN5	1			607219	It may play a role in the formation of axon connections in the developing nervous system.
CNTNAP1	4			602346	Lethal congenital contracture syndrome 7, 616286 (3), Autosomal recessive; Hypomyelinating neuropathy, congenital, 3, 618186 (3), Autosomal recessive
COA7, SELRC1	1			615623	Spinocerebellar ataxia, autosomal recessive, with axonal neuropathy 3, 618387 (3), Autosomal recessive
COX6A1, LOC477508	1			602072	Charcot-Marie-Tooth disease, recessive intermediate D, 616039 (3), Autosomal recessive
CTDP1	3			604927	Congenital cataracts, facial dysmorphism, and neuropathy, 604168 (3), Autosomal recessive
DCAF8	1			615820	?Giant axonal neuropathy 2, autosomal dominant, 610100 (3), Autosomal dominant
DCTN1	5			601143	{Amyotrophic lateral sclerosis, susceptibility to}, 105400 (3), Autosomal dominant, Autosomal recessive; Perry syndrome, 168605 (3), Autosomal dominant; Neuronopathy, distal hereditary motor, type VIIB, 607641 (3), Autosomal dominant
DHH	1			605423	46XY sex reversal 7, 233420 (3), Autosomal recessive; 46XY partial gonadal dysgenesis, with minifascicular neuropathy, 607080 (3)
DHTKD1	8			614984	2-aminoadipic 2-oxoadipic aciduria, 204750 (3), Autosomal recessive; ?Charcot-Marie-Tooth disease, axonal, type 2Q, 615025 (3), Autosomal dominant
DIAPH3	6			614567	Auditory neuropathy, autosomal dominant, 1, 609129 (3), Autosomal dominant
DMXL2	9			612186	?Deafness, autosomal dominant 71, 617605 (3), Autosomal dominant; ?Polyendocrine-polyneuropathy syndrome, 616113 (3), Autosomal recessive; Epileptic encephalopathy, early infantile, 81, 618663 (3), Autosomal recessive
DNM2	6			602378	Lethal congenital contracture syndrome 5, 615368 (3), Autosomal recessive; Charcot-Marie-Tooth disease, axonal type 2M, 606482 (3), Autosomal dominant; Centronuclear myopathy 1, 160150 (3), Autosomal dominant; Charcot-Marie-Tooth disease, dominant intermediate B, 606482 (3), Autosomal dominant
DNMT1	2			126375	Cerebellar ataxia, deafness, and narcolepsy, autosomal dominant, 604121 (3), Autosomal dominant; Neuropathy, hereditary sensory, type IE, 614116 (3), Autosomal dominant
DST	35			113810	?Neuropathy, hereditary sensory and autonomic, type VI, 614653 (3), Autosomal recessive; Epidermolysis bullosa simplex, autosomal recessive 2, 615425 (3), Autosomal recessive
DYNC1H1	17			600112	Mental retardation, autosomal dominant 13, 614563 (3), Autosomal dominant; Spinal muscular atrophy, lower extremity-predominant 1, AD, 158600 (3), Autosomal dominant; Charcot-Marie-Tooth disease, axonal, type 20, 614228 (3), Autosomal dominant
EGR2	5			129010	Dejerine-Sottas disease, 145900 (3), Autosomal dominant, Autosomal recessive; Hypomyelinating neuropathy, congenital, 1, 605253 (3), Autosomal dominant, Autosomal recessive; Charcot-Marie-Tooth disease, type 1D, 607678 (3), Autosomal dominant
FAM134B, RETREG1	2	2032-9615	Neuropathy, sensory	613114	Neuropathy, hereditary sensory and autonomic, type IIB, 613115 (3), Autosomal recessive	2032
FBLN5	1			604580	Macular degeneration, age-related, 3, 608895 (3), Autosomal dominant; ?Cutis laxa, autosomal dominant 2, 614434 (3), Autosomal dominant; Neuropathy, hereditary, with or without age-related macular degeneration, 608895 (3), Autosomal dominant; Cutis laxa, autosomal recessive, type IA, 219100 (3), Autosomal recessive
FBXO38	1			608533	Neuronopathy, distal hereditary motor, type IID, 615575 (3), Autosomal dominant
FDXR	3			103270	Auditory neuropathy and optic atrophy, 617717 (3), Autosomal recessive
FGD4	6			611104	Charcot-Marie-Tooth disease, type 4H, 609311 (3), Autosomal recessive
FIG4	0			609390	Yunis-Varon syndrome, 216340 (3), Autosomal recessive; ?Polymicrogyria, bilateral temporooccipital, 612691 (3), Autosomal recessive; Charcot-Marie-Tooth disease, type 4J, 611228 (3), Autosomal recessive; Amyotrophic lateral sclerosis 11, 612577 (3), Autosomal dominant
GAN	1			605379	Giant axonal neuropathy-1, 256850 (3), Autosomal recessive
GARS1, GARS	5			600287	Charcot-Marie-Tooth disease, type 2D, 601472 (3), Autosomal dominant; Neuronopathy, distal hereditary motor, type VA, 600794 (3), Autosomal dominant
GDAP1	1			606598	Charcot-Marie-Tooth disease, recessive intermediate, A, 608340 (3), Autosomal recessive; Charcot-Marie-Tooth disease, type 4A, 214400 (3), Autosomal recessive; Charcot-Marie-Tooth disease, axonal, type 2K, 607831 (3), Autosomal dominant, Autosomal recessive; Charcot-Marie-Tooth disease, axonal, with vocal cord paresis, 607706 (3), Autosomal recessive
GJA9	4	2119-9615	Polyneuropathy, GJA9-related	611923	Connexins, such as GJA9, are involved in the formation of gap junctions, intercellular conduits that directly connect the cytoplasms of contacting cells.
GJB1	0			304040	Charcot-Marie-Tooth neuropathy, X-linked dominant, 1, 302800 (3), X-linked dominant
GJB3	3			603324	Deafness, autosomal dominant 2B, 612644 (3), Autosomal dominant; Deafness, autosomal recessive (3); Deafness, autosomal dominant, with peripheral neuropathy (3); Deafness, digenic, GJB2/GJB3, 220290 (3), Digenic dominant, Autosomal recessive; Erythrokeratodermia variabilis et progressiva 1, 133200 (3), Autosomal dominant, Autosomal recessive
GNB4	1			610863	Charcot-Marie-Tooth disease, dominant intermediate F, 615185 (3), Autosomal dominant
GP1BA	2			606672	Bernard-Soulier syndrome, type A1 (recessive), 231200 (3), Autosomal recessive; {Nonarteritic anterior ischemic optic neuropathy, susceptibility to}, 258660 (3), Autosomal recessive; von Willebrand disease, platelet-type, 177820 (3), Autosomal dominant; Bernard-Soulier syndrome, type A2 (dominant), 153670 (3), Autosomal dominant
HARS1, HARS	0			142810	Charcot-Marie-Tooth disease, axonal, type 2W, 616625 (3), Autosomal dominant; Usher syndrome type 3B, 614504 (3), Autosomal recessive
HINT1	6			601314	Neuromyotonia and axonal neuropathy, autosomal recessive, 137200 (3), Autosomal recessive
HK1	3			142600	Hemolytic anemia due to hexokinase deficiency, 235700 (3), Autosomal recessive; Neuropathy, hereditary motor and sensory, Russe type, 605285 (3), Autosomal recessive; Neurodevelopmental disorder with visual defects and brain anomalies, 618547 (3), Autosomal dominant; Retinitis pigmentosa 79, 617460 (3), Autosomal dominant
HOXD10	2			142984	Charcot-Marie-Tooth disease, foot deformity of, 192950 (3), Autosomal dominant; Vertical talus, congenital, 192950 (3), Autosomal dominant
HSPB1	1			602195	Neuronopathy, distal hereditary motor, type IIB, 608634 (3), Autosomal dominant; Charcot-Marie-Tooth disease, axonal, type 2F, 606595 (3), Autosomal dominant
HSPB3	3			604624	?Neuronopathy, distal hereditary motor, type IIC, 613376 (3), Autosomal dominant
HSPB8	1			608014	Neuronopathy, distal hereditary motor, type IIA, 158590 (3), Autosomal dominant; Charcot-Marie-Tooth disease, axonal, type 2L, 608673 (3), Autosomal dominant
IARS2	5			612801	?Cataracts, growth hormone deficiency, sensory neuropathy, sensorineural hearing loss, and skeletal dysplasia, 616007 (3), Autosomal recessive
IGHMBP2	28			600502	Neuronopathy, distal hereditary motor, type VI, 604320 (3), Autosomal recessive; Charcot-Marie-Tooth disease, axonal, type 2S, 616155 (3), Autosomal recessive
INF2, LOC102153864	34			610982	Glomerulosclerosis, focal segmental, 5, 613237 (3); Charcot-Marie-Tooth disease, dominant intermediate E, 614455 (3), Autosomal dominant
JPH1	13			605266	?Charcot-Marie-Tooth disease, axonal, autosomal dominant, type 2K, 607831 (3), Autosomal dominant, Autosomal recessive
KARS1, KARS	4			601421	?Charcot-Marie-Tooth disease, recessive intermediate, B, 613641 (3), Autosomal recessive; Deafness, autosomal recessive 89, 613916 (3), Autosomal recessive
KIF1A	13			601255	NESCAV syndrome, 614255 (3), Autosomal dominant; Spastic paraplegia 30, autosomal dominant, 610357 (3), Autosomal recessive; Neuropathy, hereditary sensory, type IIC, 614213 (3), Autosomal recessive; Spastic paraplegia 30, autosomal recessive, 610357 (3), Autosomal recessive
KIF1B	4			605995	Pheochromocytoma, 171300 (3), Autosomal dominant; ?Charcot-Marie-Tooth disease, type 2A1, 118210 (3), Autosomal dominant; {Neuroblastoma, susceptibility to, 1}, 256700 (3), Somatic mutation, Autosomal dominant
KLC2	6			611729	Spastic paraplegia, optic atrophy, and neuropathy, 609541 (3), Autosomal recessive
LITAF	2			603795	Charcot-Marie-Tooth disease, type 1C, 601098 (3), Autosomal dominant
LMNA	11			150330	Muscular dystrophy, congenital, 613205 (3), Autosomal dominant; Lipodystrophy, familial partial, type 2, 151660 (3), Autosomal dominant; Charcot-Marie-Tooth disease, type 2B1, 605588 (3), Autosomal recessive; Cardiomyopathy, dilated, 1A, 115200 (3), Autosomal dominant; Heart-hand syndrome, Slovenian type, 610140 (3), Autosomal dominant; Hutchinson-Gilford progeria, 176670 (3), Autosomal dominant,…
LRSAM1	9			610933	Charcot-Marie-Tooth disease, axonal, type 2P, 614436 (3), Autosomal dominant, Autosomal recessive
MARS1, MARS	0			156560	Charcot-Marie-Tooth disease, axonal, type 2U, 616280 (3), Autosomal dominant; Interstitial lung and liver disease, 615486 (3), Autosomal recessive
MCM3AP	3			603294	Peripheral neuropathy, autosomal recessive, with or without impaired intellectual development, 618124 (3), Autosomal recessive
MFN2	14	2153-9615	Neuroaxonal dystrophy, MFN2-related	608507	Hereditary motor and sensory neuropathy VIA, 601152 (3), Autosomal dominant; Charcot-Marie-Tooth disease, axonal, type 2A2B, 617087 (3), Autosomal recessive; Charcot-Marie-Tooth disease, axonal, type 2A2A, 609260 (3), Autosomal dominant
MME	12			120520	Charcot-Marie-Tooth disease, axonal, type 2T, 617017 (3), Autosomal dominant, Autosomal recessive; ?Spinocerebellar ataxia 43, 617018 (3), Autosomal dominant
MORC2	1			616661	Charcot-Marie-Tooth disease, axonal, type 2Z, 616688 (3), Autosomal dominant
MPV17	1			137960	Charcot-Marie-Tooth disease, axonal, type 2EE, 618400 (3), Autosomal recessive; Mitochondrial DNA depletion syndrome 6 (hepatocerebral type), 256810 (3), Autosomal recessive
MPZ	3			159440	Charcot-Marie-Tooth disease, type 2J, 607736 (3), Autosomal dominant; Charcot-Marie-Tooth disease, type 1B, 118200 (3), Autosomal dominant; Dejerine-Sottas disease, 145900 (3), Autosomal dominant, Autosomal recessive; Hypomyelinating neuropathy, congenital, 2, 618184 (3), Autosomal dominant; Charcot-Marie-Tooth disease, dominant intermediate D, 607791 (3), Autosomal dominant; Roussy-Levy syndrome…
MTMR2	4			603557	Charcot-Marie-Tooth disease, type 4B1, 601382 (3), Autosomal recessive
MYH14	17			608568	?Peripheral neuropathy, myopathy, hoarseness, and hearing loss, 614369 (3), Autosomal dominant; Deafness, autosomal dominant 4A, 600652 (3), Autosomal dominant
NAGLU	0	1342-9615	Mucopolysaccharidosis IIIB	609701	Mucopolysaccharidosis type IIIB (Sanfilippo B), 252920 (3), Autosomal recessive; ?Charcot-Marie-Tooth disease, axonal, type 2V, 616491 (3), Autosomal dominant
NDRG1	8	2120-9615	Polyneuropathy, NDRG1-related	605262	Charcot-Marie-Tooth disease, type 4D, 601455 (3), Autosomal recessive
NEFH	17			162230	Charcot-Marie-Tooth disease, axonal, type 2CC, 616924 (3), Autosomal dominant; ?{Amyotrophic lateral sclerosis, susceptibility to}, 105400 (3), Autosomal dominant, Autosomal recessive
NEFL	5	545-93934	Hypotrophic axonopathy	162280	Charcot-Marie-Tooth disease, type 1F, 607734 (3), Autosomal dominant, Autosomal recessive; Charcot-Marie-Tooth disease, dominant intermediate G, 617882 (3), Autosomal dominant; Charcot-Marie-Tooth disease, type 2E, 607684 (3), Autosomal dominant
NEFM	2			162250	NEF3 is an intermediate-sized cytoskeletal neurofilament that localizes to neuronal axons and dendrites.
NGF	11			162030	Neuropathy, hereditary sensory and autonomic, type V, 608654 (3), Autosomal recessive
OTOF	8			603681	Auditory neuropathy, autosomal recessive, 1, 601071 (3), Autosomal recessive; Deafness, autosomal recessive 9, 601071 (3), Autosomal recessive
PDK3	0			300906	?Charcot-Marie-Tooth disease, X-linked dominant, 6, 300905 (3), X-linked dominant
PDXK	4			179020	Neuropathy, hereditary motor and sensory, type VIC, with optic atrophy, 618511 (3), Autosomal recessive
PLEKHG5	7			611101	Spinal muscular atrophy, distal, autosomal recessive, 4, 611067 (3), Autosomal recessive; Charcot-Marie-Tooth disease, recessive intermediate C, 615376 (3), Autosomal recessive
PMP2, LOC487015	1			170715	Charcot-Marie-Tooth disease, demyelinating, type 1G, 618279 (3), Autosomal dominant
PMP22	1			601097	Dejerine-Sottas disease, 145900 (3), Autosomal dominant, Autosomal recessive; ?Neuropathy, inflammatory demyelinating, 139393 (3), ?Autosomal dominant; Charcot-Marie-Tooth disease, type 1E, 118300 (3), Autosomal dominant; Roussy-Levy syndrome, 180800 (3), Autosomal dominant; Neuropathy, recurrent, with pressure palsies, 162500 (3), Autosomal dominant; Charcot-Marie-Tooth disease, type 1A, 118220 …
PNKP	0	2183-9823	Abortion due to haplotype LA3	605610	Microcephaly, seizures, and developmental delay, 613402 (3), Autosomal recessive; Ataxia-oculomotor apraxia 4, 616267 (3), Autosomal recessive; ?Charcot-Marie-Tooth disease, type 2B2, 605589 (3), Autosomal recessive
PRDM12	11			616458	Neuropathy, hereditary sensory and autonomic, type VIII, 616488 (3), Autosomal recessive
PRPS1	2			311850	Charcot-Marie-Tooth disease, X-linked recessive, 5, 311070 (3), X-linked recessive; Phosphoribosylpyrophosphate synthetase superactivity, 300661 (3), X-linked recessive; Deafness, X-linked 1, 304500 (3), X-linked; Arts syndrome, 301835 (3), X-linked recessive; Gout, PRPS-related, 300661 (3), X-linked recessive
PRX	15			605725	Charcot-Marie-Tooth disease, type 4F, 614895 (3), Autosomal recessive; Dejerine-Sottas disease, 145900 (3), Autosomal dominant, Autosomal recessive
RAB3GAP1	5	1970-9615	Polyneuropathy, RAB3GAP1-related	602536	Warburg micro syndrome 1, 600118 (3), Autosomal recessive
RAB7A, RAB7	0			602298	Charcot-Marie-Tooth disease, type 2B, 600882 (3), Autosomal dominant
REEP1	3			609139	Spastic paraplegia 31, autosomal dominant, 610250 (3), Autosomal dominant; ?Neuronopathy, distal hereditary motor, type VB, 614751 (3), Autosomal dominant
RFC1	2			102579	Cerebellar ataxia, neuropathy, and vestibular areflexia syndrome, 614575 (3), Autosomal recessive
SBF1	3			603560	Charcot-Marie-Tooth disease, type 4B3, 615284 (3), Autosomal recessive
SBF2	4			607697	Charcot-Marie-Tooth disease, type 4B2, 604563 (3), Autosomal recessive
SCN11A	2			604385	Neuropathy, hereditary sensory and autonomic, type VII, 615548 (3), Autosomal dominant; Episodic pain syndrome, familial, 3, 615552 (3), Autosomal dominant
SCN9A	10			603415	Small fiber neuropathy, 133020 (3), Autosomal dominant; HSAN2D, autosomal recessive, 243000 (3), Autosomal recessive; Paroxysmal extreme pain disorder, 167400 (3), Autosomal dominant; Epilepsy, generalized, with febrile seizures plus, type 7, 613863 (3), Autosomal dominant; Insensitivity to pain, congenital, 243000 (3), Autosomal recessive; {Dravet syndrome, modifier of}, 607208 (3), Autosomal do…
SCP2	1			184755	?Leukoencephalopathy with dystonia and motor neuropathy, 613724 (3), Autosomal recessive
SETX	19			608465	Spinocerebellar ataxia, autosomal recessive, with axonal neuropathy 2, 606002 (3), Autosomal recessive; Amyotrophic lateral sclerosis 4, juvenile, 602433 (3), Autosomal dominant
SH3TC2	5			608206	Charcot-Marie-Tooth disease, type 4C, 601596 (3), Autosomal recessive; Mononeuropathy of the median nerve, mild, 613353 (3), Autosomal dominant
SLC12A6	7			604878	Agenesis of the corpus callosum with peripheral neuropathy, 218000 (3), Autosomal recessive
SLC25A19	3			606521	Thiamine metabolism dysfunction syndrome 4 (progressive polyneuropathy type), 613710 (3), Autosomal recessive; Microcephaly, Amish type, 607196 (3), Autosomal recessive
SLC25A46	0	2150-9913	Syndrome des veaux tourneurs (Turning calves syndrome)	610826	Neuropathy, hereditary motor and sensory, type VIB, 616505 (3), Autosomal recessive
SLC5A7	1			608761	Neuronopathy, distal hereditary motor, type VIIA, 158580 (3), Autosomal dominant; Myasthenic syndrome, congenital, 20, presynaptic, 617143 (3), Autosomal recessive
SNAP29	5			604202	Cerebral dysgenesis, neuropathy, ichthyosis, and palmoplantar keratoderma syndrome, 609528 (3), Autosomal recessive
SPG11	10			610844	Charcot-Marie-Tooth disease, axonal, type 2X, 616668 (3), Autosomal recessive; Spastic paraplegia 11, autosomal recessive, 604360 (3), Autosomal recessive; Amyotrophic lateral sclerosis 5, juvenile, 602099 (3), Autosomal recessive
SPTBN4	15	2232-9823	Myopathy, congenital, SPTBN4-related	606214	Neurodevelopmental disorder with hypotonia, neuropathy, and deafness, 617519 (3), Autosomal recessive
SPTLC1	2			605712	Neuropathy, hereditary sensory and autonomic, type IA, 162400 (3), Autosomal dominant
SPTLC2	4			605713	Neuropathy, hereditary sensory and autonomic, type IC, 613640 (3), Autosomal dominant
SURF1, LOC480681	5			185620	Leigh syndrome, due to COX IV deficiency, 256000 (3), Mitochondrial, Autosomal recessive; Charcot-Marie-Tooth disease, type 4K, 616684 (3), Autosomal recessive
TDP1	3			607198	?Spinocerebellar ataxia, autosomal recessive, with axonal neuropathy 1, 607250 (3), Autosomal recessive
TFG	1			602498	?Spastic paraplegia 57, autosomal recessive, 615658 (3), Autosomal recessive; Hereditary motor and sensory neuropathy, Okinawa type, 604484 (3), Autosomal dominant
TRIM2	7			614141	Charcot-Marie-Tooth disease, type 2R, 615490 (3), Autosomal recessive
tRNA-Tyr	0	1467-9615	Neuropathy, sensory ataxic	590100	Exercise intolerance and complex III deficiency, somatic, chronic progressive external ophthalmoplegia with myopathy, somatic, focal segmental glomerulosclerosis and dilated cardiomyopathy
TRPV4	10	319-9685	Ears, folded (drop vs prick)	605427	Spondylometaphyseal dysplasia, Kozlowski type, 184252 (3), Autosomal dominant; Parastremmatic dwarfism, 168400 (3), Autosomal dominant; SED, Maroteaux type, 184095 (3), Autosomal dominant; Neuronopathy, distal hereditary motor, type VIII, 600175 (3), Autosomal dominant; [Sodium serum level QTL 1], 613508 (3); Scapuloperoneal spinal muscular atrophy, 181405 (3), Autosomal dominant; Metatropic dysp…
VCP	0			601023	Inclusion body myopathy with early-onset Paget disease and frontotemporal dementia 1, 167320 (3), Autosomal dominant; Charcot-Marie-Tooth disease, type 2Y, 616687 (3), Autosomal dominant; Amyotrophic lateral sclerosis 14, with or without frontotemporal dementia, 613954 (3)
WARS1, WARS	7			191050	Neuronopathy, distal hereditary motor, type IX, 617721 (3), Autosomal dominant
WNK1	24			605232	Pseudohypoaldosteronism, type IIC, 614492 (3), Autosomal dominant; Neuropathy, hereditary sensory and autonomic, type II, 201300 (3), Autosomal recessive
YARS1, YARS	1			603623	Charcot-Marie-Tooth disease, dominant intermediate C, 608323 (3), Autosomal dominant
