# Supplementary material for: Genomic diversity and population structure of the Leonberger dog breed
Source: Genet Sel Evol. 2020 Oct 14;52:61. doi: 10.1186/s12711-020-00581-3 (PMC7557023; doi:10.1186/s12711-020-00581-3)
Supplement: Supplementary file 5 — Additional file 5: Table S3. Distribution of disease phenotypes reported in 2726 Leonberger dogs. The table shows the number of dogs for which the owners reported particular disorders. Each more general group is divided in specific subgroups. Note that many dogs have multiple health issues and therefore the sum of the individual counts will be larger than the total of 1334 dogs with at least one health condition reported. [file 12711_2020_581_MOESM5_ESM.xlsx]

## Sheet: Table_S3
Additional file 5. Distribution of disease phenotypes reported in 2726 Leonberger dogs. The table shows the number of dogs for which the owners reported particular disorders. Each more general group is divided in specific subgroups. Note that many dogs have multiple health issues and therefore the sum of the individual counts will be larger than the total of 1334 dogs with at least one health con…
total dogs with health update	2726
dogs with at least one diagnosis	1334	0.489362
Cancer/tumor	586	0.214967
Osteosarcoma	249
Hemangiosarcoma	132
Mammary gland	44
Gastrointestinal	38
Lymphoma	21
Skin	19
Mast cell tumor	14
Perianal region	14
Lungs	12
Brain	6
Other/unspecified tumors	68
Orthopaedic	431	0.158107
Arthritis	222
Cruciate ligament/meniscus rupture or tear	104
Hip dysplasia	101
Spinal disc disease/spondylosis	73
Elbow dysplasia	8
Osteochondritis dissecans	7
Panosteitis	5
Other/unspecified orthopaedic issues	10
Neurological	404	0.148202
Polyneuropathy	362
Laryngeal paralysis & gait issues	257
Laryngeal paralysis only	53
Gait issues only	52
Seizures/epilepsy	20
Stroke	10
Leukoencephalomyelopathy	10
Cauda equina syndrome	2
Other/unspecified neuromuscular issues	6
Endocrine	153	0.0561262
Hypothyroidism	142
Addison's disease	7
Diabetes	7
Cushing's disease	5
Digestive	115	0.0421864
Gastric torsion/intussusception/gastroparesis	54
Perianal fistula/anal furunculosis	33
Inflammatory bowel disease	4
Other/unspecified digestive tract issues	26
Cardiac	112	0.0410858
Dilated cardiomyopathy	45
Heart failure/attack	17
Cardiac arrhythmia/arrest	14
Heart murmurs	5
Ruptured aortic aneurysm	4
Other/unspecified heart issues	30
Eyes	72	0.0264123
Cataract	21
Entropion	21
Glaucoma	7
Other/unspecified eye issues	29
Reproductive	51	0.0187087
Cryptorchidism	21
Pyometra	16
Ovarian/uterine cysts	5
Prostate changes	5
Infertility	3
Heat cycle abnormalities	2
Other	95	0.0348496
Parasitic/fungal infections	14
Allergies	13
Chronic ear infections	13
Skin issues	12
Renal system issues	12
Respiratory system issues	11
Claw problems	10
Autoimmune disease	4
Other/unspecified issues	12
