# Supplementary material for: Genomic diversity and population structure of the Leonberger dog breed
Source: Genet Sel Evol. 2020 Oct 14;52:61. doi: 10.1186/s12711-020-00581-3 (PMC7557023; doi:10.1186/s12711-020-00581-3)
Supplement: Supplementary file 8 — Additional file 8: Table S4. List of private whole-genome sequence variants in 39 Leonberger dogs. Breed-specific SNVs present at least in the heterozygous state in all Leonberger dogs and absent from the 614 control genomes. [file 12711_2020_581_MOESM8_ESM.xlsx]

## Sheet: Table_S4
Additional file 8. List of private whole-genome sequence variants in 39 Leonberger dogs. These represent breed-specific SNVs present at least in the heterozygous state in all Leonberger dogs and absent from the 614 control genomes.
CHROM	POS	REF	ALT	LB0013	LB0139	LB0147	LB0197	LB0203	LB0268	LB0304	LB0305	LB0339	LB0418	LB0482	LB0507	LB0554	LB0656	LB0683	LB111	LB1848	LB1919	LB1961	LB214	LB3506	LB3521	LB3906	LB4183	LB4693	LB5378	LB5751	LE0051	LE0237	LE0269	LE0512	LE0738	LE0896	LE1294	LE1301	LE1302	LE1355	LE2450	LE3212	EFFECT	IMPACT	GENE	GENEID	FEATUREID	BIOTYPE	HGVS_C
1	68223177	C	T	0/1	1/1	1/1	1/1	1/1	0/1	1/1	0/1	1/1	0/1	1/1	0/1	1/1	1/1	1/1	1/1	1/1	0/1	0/1	0/1	1/1	0/1	1/1	1/1	0/1	1/1	0/1	0/1	1/1	1/1	0/1	0/1	0/1	1/1	1/1	1/1	1/1	0/1	0/1	intron_variant	MODIFIER	ARHGAP18	476292	NM_001286967.1	protein_coding	c.111-21949G>A
1	69818778	C	A	0/1	1/1	1/1	1/1	1/1	0/1	1/1	0/1	1/1	0/1	1/1	0/1	1/1	1/1	1/1	1/1	1/1	0/1	0/1	0/1	1/1	0/1	1/1	1/1	0/1	1/1	0/1	0/1	1/1	1/1	0/1	0/1	0/1	1/1	1/1	1/1	1/1	0/1	0/1	intron_variant	MODIFIER	TRNAK-CUU	100689150	100689150	pseudogene	n.4087-830132C>A
1	70175109	G	A	0/1	1/1	1/1	1/1	1/1	0/1	1/1	0/1	1/1	0/1	1/1	0/1	1/1	1/1	1/1	1/1	1/1	0/1	0/1	0/1	1/1	0/1	1/1	1/1	0/1	1/1	0/1	0/1	1/1	1/1	0/1	0/1	0/1	1/1	1/1	1/1	1/1	0/1	0/1	synonymous_variant	LOW	ZNF510	100686031	XM_014117089.1	protein_coding	c.1065G>A
1	70705055	A	AAATT	0/1	1/1	0/1	1/1	1/1	0/1	1/1	0/1	1/1	0/1	1/1	0/1	1/1	1/1	1/1	1/1	1/1	0/1	0/1	0/1	1/1	0/1	1/1	1/1	0/1	1/1	0/1	0/1	1/1	1/1	0/1	0/1	0/1	1/1	1/1	1/1	1/1	0/1	0/1	intron_variant	MODIFIER	TRNAK-CUU	100689150	100689150	pseudogene	n.4159+56073_4159+56074insAATT
4	40980330	C	A	0/1	1/1	1/1	1/1	1/1	1/1	0/1	1/1	1/1	1/1	1/1	0/1	0/1	0/1	0/1	1/1	1/1	1/1	1/1	1/1	0/1	1/1	1/1	1/1	1/1	1/1	0/1	1/1	0/1	1/1	1/1	1/1	1/1	0/1	0/1	0/1	1/1	1/1	1/1	intron_variant	MODIFIER	RANBP17	479293	XM_005619216.3	protein_coding	c.1711-50397G>T
4	41388649	T	A	0/1	1/1	1/1	1/1	1/1	1/1	0/1	1/1	1/1	1/1	1/1	0/1	0/1	0/1	0/1	1/1	1/1	1/1	1/1	1/1	0/1	1/1	1/1	1/1	1/1	1/1	1/1	1/1	0/1	1/1	1/1	1/1	1/1	0/1	0/1	0/1	1/1	0/1	1/1	intron_variant	MODIFIER	KCNIP1	489125	XM_005619219.3	protein_coding	c.61+42801A>T
4	41448813	A	G	0/1	1/1	1/1	1/1	1/1	1/1	0/1	1/1	1/1	1/1	1/1	0/1	0/1	0/1	0/1	1/1	1/1	1/1	1/1	1/1	0/1	1/1	1/1	1/1	1/1	1/1	1/1	1/1	0/1	1/1	1/1	1/1	1/1	0/1	0/1	0/1	1/1	0/1	1/1	intron_variant	MODIFIER	KCNIP1	489125	XM_022417710.1	protein_coding	c.88+117567T>C
4	42107529	G	A	0/1	1/1	1/1	1/1	1/1	1/1	0/1	1/1	1/1	1/1	1/1	0/1	0/1	0/1	0/1	1/1	1/1	1/1	1/1	1/1	0/1	1/1	1/1	1/1	1/1	1/1	1/1	1/1	1/1	1/1	1/1	1/1	1/1	1/1	0/1	0/1	1/1	0/1	1/1	intron_variant	MODIFIER	DOCK2	489128	XM_546246.5	protein_coding	c.1942-510C>T
4	42284063	A	T	0/1	1/1	1/1	1/1	1/1	1/1	0/1	1/1	1/1	1/1	1/1	0/1	0/1	0/1	0/1	1/1	1/1	1/1	1/1	1/1	0/1	1/1	1/1	1/1	1/1	1/1	1/1	1/1	1/1	1/1	1/1	1/1	1/1	1/1	0/1	0/1	1/1	0/1	1/1	intergenic_region	MODIFIER	LOC102153074-LOC100687995	102153074-100687995	102153074-100687995		n.42284063A>T
4	42388738	G	GT	0/1	1/1	1/1	1/1	1/1	1/1	0/1	1/1	1/1	1/1	1/1	0/1	0/1	0/1	0/1	1/1	1/1	1/1	1/1	1/1	0/1	1/1	1/1	1/1	1/1	1/1	1/1	1/1	1/1	1/1	1/1	1/1	1/1	1/1	0/1	0/1	1/1	0/1	1/1	intergenic_region	MODIFIER	LOC100687995-LOC111095551	100687995-111095551	100687995-111095551		n.42388738_42388739insT
4	42418958	C	T	0/1	1/1	1/1	1/1	1/1	1/1	0/1	1/1	1/1	1/1	1/1	0/1	0/1	0/1	0/1	1/1	1/1	1/1	1/1	1/1	0/1	1/1	1/1	1/1	1/1	1/1	1/1	1/1	1/1	1/1	1/1	1/1	1/1	1/1	0/1	0/1	1/1	0/1	1/1	intergenic_region	MODIFIER	LOC100687995-LOC111095551	100687995-111095551	100687995-111095551		n.42418958C>T
7	58641996	A	T	0/1	1/1	1/1	1/1	1/1	0/1	1/1	1/1	1/1	0/1	1/1	1/1	1/1	1/1	1/1	1/1	1/1	0/1	1/1	1/1	0/1	1/1	1/1	1/1	0/1	1/1	1/1	1/1	1/1	1/1	1/1	0/1	1/1	0/1	1/1	1/1	1/1	0/1	0/1	intergenic_region	MODIFIER	LOC100685526-LOC100685615	100685526-100685615	100685526-100685615		n.58641996A>T
7	59060318	T	C	0/1	1/1	1/1	1/1	1/1	0/1	1/1	1/1	1/1	0/1	1/1	1/1	1/1	1/1	1/1	1/1	1/1	0/1	1/1	1/1	0/1	1/1	1/1	1/1	0/1	1/1	1/1	1/1	1/1	1/1	1/1	0/1	1/1	0/1	1/1	1/1	1/1	0/1	0/1	intergenic_region	MODIFIER	LOC100685615-LOC100688415	100685615-100688415	100685615-100688415		n.59060318T>C
10	8093387	C	T	1/1	1/1	1/1	1/1	1/1	0/1	0/1	1/1	1/1	0/1	1/1	0/1	1/1	1/1	1/1	1/1	1/1	0/1	0/1	1/1	1/1	0/1	0/1	1/1	1/1	0/1	0/1	1/1	1/1	1/1	1/1	1/1	1/1	1/1	1/1	1/1	1/1	1/1	0/1	intergenic_region	MODIFIER	MSRB3-HMGA2	608386-100271859	608386-100271859		n.8093387C>T
18	32901058	G	A	1/1	1/1	0/1	1/1	1/1	1/1	0/1	1/1	1/1	0/1	1/1	0/1	1/1	0/1	1/1	0/1	1/1	1/1	0/1	1/1	1/1	1/1	1/1	0/1	1/1	0/1	1/1	1/1	0/1	1/1	0/1	0/1	1/1	0/1	1/1	0/1	1/1	1/1	1/1	downstream_gene_variant	MODIFIER	LOC102153255	102153255	XR_294701.2	pseudogene	n.*1950C>T
18	34595426	T	C	1/1	1/1	0/1	1/1	1/1	1/1	0/1	1/1	1/1	0/1	1/1	0/1	1/1	0/1	1/1	0/1	1/1	1/1	0/1	1/1	1/1	1/1	1/1	0/1	1/1	0/1	1/1	1/1	0/1	1/1	0/1	0/1	1/1	0/1	1/1	0/1	1/1	1/1	1/1	intron_variant	MODIFIER	TCP11L1	609152	XM_005631136.2	protein_coding	c.161-3758A>G
26	34836469	T	A	1/1	1/1	1/1	1/1	1/1	1/1	1/1	1/1	1/1	1/1	1/1	1/1	1/1	1/1	1/1	1/1	1/1	1/1	1/1	1/1	1/1	0/1	0/1	1/1	1/1	1/1	0/1	1/1	1/1	0/1	1/1	1/1	1/1	1/1	1/1	1/1	1/1	1/1	1/1	intergenic_region	MODIFIER	PCDH15-LOC102154759	609280-102154759	609280-102154759		n.34836469T>A
26	35050954	T	G	1/1	1/1	1/1	1/1	1/1	1/1	1/1	1/1	1/1	1/1	1/1	1/1	1/1	1/1	1/1	1/1	1/1	1/1	1/1	1/1	1/1	0/1	0/1	1/1	1/1	1/1	0/1	1/1	1/1	0/1	1/1	1/1	1/1	1/1	1/1	1/1	1/1	1/1	1/1	intergenic_region	MODIFIER	PCDH15-LOC102154759	609280-102154759	609280-102154759		n.35050954T>G
26	35314135	G	A	1/1	1/1	1/1	1/1	1/1	1/1	1/1	1/1	1/1	1/1	1/1	1/1	0/1	1/1	1/1	1/1	1/1	1/1	1/1	1/1	1/1	0/1	1/1	1/1	1/1	1/1	1/1	1/1	1/1	1/1	1/1	1/1	1/1	1/1	1/1	1/1	1/1	1/1	1/1	intergenic_region	MODIFIER	LOC102154759-LOC609464	102154759-609464	102154759-609464		n.35314135G>A
26	35314144	G	C	1/1	1/1	1/1	1/1	1/1	1/1	1/1	1/1	1/1	1/1	1/1	1/1	0/1	1/1	1/1	1/1	1/1	1/1	1/1	1/1	1/1	0/1	1/1	1/1	1/1	1/1	1/1	1/1	1/1	1/1	1/1	1/1	1/1	1/1	1/1	1/1	1/1	1/1	1/1	intergenic_region	MODIFIER	LOC102154759-LOC609464	102154759-609464	102154759-609464		n.35314144G>C
26	35314609	C	T	1/1	1/1	1/1	1/1	1/1	1/1	1/1	1/1	1/1	1/1	1/1	1/1	0/1	1/1	1/1	1/1	1/1	1/1	1/1	1/1	1/1	0/1	1/1	1/1	1/1	1/1	1/1	1/1	1/1	1/1	1/1	1/1	1/1	1/1	1/1	1/1	1/1	1/1	1/1	intergenic_region	MODIFIER	LOC102154759-LOC609464	102154759-609464	102154759-609464		n.35314609C>T
26	35315230	C	T	1/1	1/1	1/1	1/1	1/1	1/1	1/1	1/1	1/1	1/1	1/1	1/1	0/1	1/1	1/1	1/1	1/1	1/1	1/1	1/1	1/1	0/1	1/1	1/1	1/1	1/1	1/1	1/1	1/1	1/1	1/1	1/1	1/1	1/1	1/1	1/1	1/1	1/1	1/1	intergenic_region	MODIFIER	LOC102154759-LOC609464	102154759-609464	102154759-609464		n.35315230C>T
26	35315512	C	T	1/1	1/1	1/1	1/1	1/1	1/1	1/1	1/1	1/1	1/1	1/1	1/1	0/1	1/1	1/1	1/1	1/1	1/1	1/1	1/1	1/1	0/1	1/1	1/1	1/1	1/1	1/1	1/1	1/1	1/1	1/1	1/1	1/1	1/1	1/1	1/1	1/1	1/1	1/1	intergenic_region	MODIFIER	LOC102154759-LOC609464	102154759-609464	102154759-609464		n.35315512C>T
26	35320241	T	C	1/1	1/1	1/1	1/1	1/1	1/1	1/1	1/1	1/1	1/1	1/1	1/1	0/1	1/1	1/1	1/1	1/1	1/1	1/1	1/1	1/1	0/1	1/1	1/1	1/1	1/1	1/1	1/1	1/1	1/1	1/1	1/1	1/1	1/1	1/1	1/1	1/1	1/1	1/1	intergenic_region	MODIFIER	LOC102154759-LOC609464	102154759-609464	102154759-609464		n.35320241T>C
26	35361090	A	G	1/1	1/1	1/1	1/1	1/1	1/1	1/1	1/1	1/1	1/1	1/1	1/1	0/1	1/1	1/1	1/1	1/1	1/1	1/1	1/1	1/1	0/1	1/1	1/1	1/1	1/1	1/1	1/1	1/1	1/1	1/1	1/1	1/1	1/1	1/1	1/1	1/1	1/1	1/1	intergenic_region	MODIFIER	LOC609464-106557850	609464-106557850	609464-106557850		n.35361090A>G
26	35365237	C	T	1/1	1/1	1/1	1/1	1/1	1/1	1/1	1/1	1/1	1/1	1/1	1/1	0/1	1/1	1/1	1/1	1/1	1/1	1/1	1/1	1/1	0/1	1/1	1/1	1/1	1/1	1/1	1/1	1/1	1/1	1/1	1/1	1/1	1/1	1/1	1/1	1/1	1/1	1/1	intergenic_region	MODIFIER	LOC609464-106557850	609464-106557850	609464-106557850		n.35365237C>T
26	35565764	C	T	1/1	1/1	1/1	1/1	1/1	1/1	1/1	1/1	1/1	1/1	1/1	1/1	0/1	1/1	1/1	1/1	1/1	1/1	1/1	1/1	1/1	0/1	1/1	1/1	1/1	1/1	1/1	1/1	1/1	1/1	1/1	1/1	1/1	1/1	1/1	1/1	1/1	1/1	1/1	intergenic_region	MODIFIER	LOC609464-106557850	609464-106557850	609464-106557850		n.35565764C>T
26	37418741	G	A	1/1	1/1	1/1	1/1	1/1	1/1	1/1	0/1	1/1	1/1	0/1	1/1	0/1	0/1	0/1	1/1	1/1	1/1	1/1	1/1	1/1	0/1	1/1	0/1	1/1	0/1	0/1	1/1	1/1	1/1	1/1	1/1	1/1	1/1	1/1	1/1	1/1	0/1	1/1	intron_variant	MODIFIER	SGMS1	477582	XM_014108135.1	protein_coding	c.-679+8151C>T
[truncated: 1 more columns]

## Sheet: Sheet1
0/0 0/0 0/0 0/0 0/0 0/0 0/0 0/0 0/0 0/0 0/0 0/0 0/0 0/0 0/0 0/0 0/0 0/0 0/0/0 0/0 0/0 0/0 0/0 0/0 0/0 0/0 0/0 0/0 0/0 0/0 0/0 0/0 0/0 0/0 0/0 0/0 0/0 0/0 0/0 0/0 0/0 0/0 0/0/0 0/0 0/0 0/0 0/0 0/0 0/0 0/0 0/0 0/0 0/0 0/0 ./. 0/0 0/0 0/0 0/0 0/0 0/0 0/0 0/0 0/0 0/0 0/0 0/0/0 0/0 0/0 0/0 0/0 0/0 0/0 0/0 0/0 0/0 0/0 0/0 0/0 0/0 0/0 0/0 0/0 0/0 0/0 0/0 0/0 0/0 0/0 0/0 0/0/0 0/0 0/0 0/0 0/0 0/0 0/0 0/0…
