# Supplementary material for: Genomic diversity and population structure of the Leonberger dog breed
Source: Genet Sel Evol. 2020 Oct 14;52:61. doi: 10.1186/s12711-020-00581-3 (PMC7557023; doi:10.1186/s12711-020-00581-3)
Supplement: Supplementary file 10 — Additional file 10: Table S6. List of the potentially pathogenic variants for neurological disorders detected in 39 Leonberger dogs including the predictions of the effect of the variants on the proteins. The table includes detailed description and predictions of the biological consequences of the discovered variants on the corresponding proteins using different in silico prediction tools: PROVEAN [43], the MutPred suite (includes MutPred2 [44], MutPred-Indel [45], MutPred-LOF [46]), and PredictSNP [47]. [file 12711_2020_581_MOESM10_ESM.xlsx]

## Sheet: Table_S6
Additional file 10. List of the potentially pathogenic variants for neurological disorders detected in 39 Leonberger dogs including the predictions of the effect of the variants on the proteins. The table includes detailed description and predictions of the biological consequences of the discovered variants on the corresponding proteins using different in silico prediction tools: PROVEAN [43], th…
														output of protein effect prediction tools
				alternative allele frequency	alternative allele frequency									PROVEAN		predictSNP		MutPred suite
CHROM	POS	REF	ALT	in Leonberger dogs	in control dogs/wolves	EFFECT	IMPACT	GENE	GENEID	FEATUREID	BIOTYPE	HGVS_C	HGVS_P	score	prediction	effect	confidence	score	molecular mechanisms with P-values <= 0.05
20	27234549	A	G	0.115385	0	missense_variant	MODERATE	ATXN7	484701	XM_022406485.1	protein_coding	c.2285T>C	p.Val762Ala	1.103	neutral	neutral	0.826225	0.068
28	7777489	A	C	0.025641	0	missense_variant	MODERATE	CEP55	477773	XM_022411809.1	protein_coding	c.1334A>C	p.Tyr446Ser	-3.102	deleterious	deleterious	0.869084	0.708	Altered Ordered interface (Pr = 0.28 | P = 6.1e-03), Altered Metal binding (Pr = 0.27 | P = 0.03)
18	37758771	G	GT	0.0128205	0	frameshift_variant	HIGH	CNTF	483464	XM_005631185.2	protein_coding	c.401_402insA	p.Asn137fs	-4.88	deleterious	NA	-	0.33134	Iron binding (p=0.045513)
12	40850011	AGCTGTGCTCC	A	0.0128205	0	frameshift_variant	HIGH	ELOVL4	481894	XM_022426279.1	protein_coding	c.424_433delGGAGCACAGC	p.Gly142fs	-320.041	deleterious	NA	-	0.29264	Iron binding (p=0.0082667), PPI hotspot (p=0.012636), Signal cleavage (p=0.021406), Catalytic site (p=0.035544), Sulfation (p=0.041197)
20	50798661	A	AGGGCCGCCATCACCACGGCGGTGAGCACCGCCGCCAGCAGCACCAGCCCGTCAGCGTTGAGCC	0.0128205	0	stop_gained&disruptive_inframe_insertion	HIGH	FDX1L	484957	XM_542073.6	protein_coding	c.124_125insGGCCGCCATCACCACGGCGGTGAGCACCGCCGCCAGCAGCACCAGCCCGTCAGCGTTGAGCCG	p.Thr41_Ala42insGlyProProSerProArgArgTer	-459.932	deleterious	NA	-	0.26213	Iron binding (p=0.0055757), Signal cleavage (p=0.045808)
15	3863519	AAG	A	0.0512821	0	frameshift_variant	HIGH	GJA9	100684742	XM_005628921.3	protein_coding	c.1108_1109delGA	p.Glu370fs	-4.245	deleterious	NA	-	0.32523	Iron binding (p=0.0060344), Disulfide linkage (p=0.034136), O-linked glycosylation (p=0.037905)
31	39553337	ACCTTCAGAG	A	0.0128205	0	disruptive_inframe_deletion	MODERATE	MCM3AP	480810	XM_014109873.2	protein_coding	c.1785_1793delCTCTGAAGG	p.Ser596_Gly598del	-3.416	deleterious	NA	-	0.28778	Iron binding (p=0.020585), Copper binding (p=0.040758)
18	16987520	G	C	0.115385	0	missense_variant	MODERATE	NAPEPLD	100685330	XM_005630978.3	protein_coding	c.559G>C	p.Ala187Pro	-3.967	deleterious	deleterious	0.755661	0.795	Altered Metal binding (Pr = 0.28 | P = 4.1e-03), Loss of Strand (Pr = 0.26 | P = 0.03), Gain of Catalytic site at H192 (Pr = 0.25 | P = 5.0e-03), Gain of Allosteric site at H192 (Pr = 0.24 | P = 0.01)
5	60325903	G	A	0.0128205	0	stop_gained	HIGH	PLEKHG5	479590	XM_005620459.3	protein_coding	c.1585C>T	p.Gln529*	-1025.79	deleterious	NA	-	0.35555	Iron binding (p=0.00011212), Catalytic site (p=0.0017152), Signal cleavage (p=0.0026808), Signal helix (p=0.0040059), O-linked glycosylation (p=0.0042255)
1	113215064	A	AACCGCATGGGCTACC	0.0128205	0	disruptive_inframe_insertion	MODERATE	SPTBN4	484499	XM_541613.6	protein_coding	c.1247_1248insGGTAGCCCATGCGGT	p.Ala416_Ala417insValAlaHisAlaVal	-10.29	deleterious	NA	-	0.45542	Signal cleavage (p=0.028446), Catalytic site (p=0.036739)
1	42549994	G	A	0.025641	0	missense_variant	MODERATE	SYNE1	484037	XM_014112808.2	protein_coding	c.17359C>T	p.Arg5788Trp	-3.112	deleterious	deleterious	0.643517	0.17
9	20294320	C	G	0.397436	0.0365631	missense_variant	MODERATE	CNTNAP1	490960	XM_005624443.3	protein_coding	c.3863G>C	p.Arg1288Pro	-1.252	neutral	neutral	0.602564	0.274
9	20298261	C	T	0.153846	0.00668896	missense_variant	MODERATE	CNTNAP1	490960	XM_005624443.3	protein_coding	c.2585G>A	p.Gly862Glu	-7.712	deleterious	deleterious	0.869084	0.884	Gain of Helix (Pr = 0.28 | P = 0.02), Loss of Loop (Pr = 0.27 | P = 0.03), Altered Transmembrane protein (Pr = 0.24 | P = 1.9e-03)
2	24316951	G	A	0.0897436	0.00493421	missense_variant	MODERATE	DHTKD1	478008	XM_535192.5	protein_coding	c.1820C>T	p.Ala607Val	-2.151	neutral	deleterious	0.605483	0.684	Loss of Strand (Pr = 0.27 | P = 0.02), Loss of Catalytic site at R605 (Pr = 0.26 | P = 3.9e-03), Gain of Allosteric site at H606 (Pr = 0.24 | P = 0.02), Altered Metal binding (Pr = 0.19 | P = 0.03)
22	15880854	C	T	0.153846	0.0688525	missense_variant	MODERATE	DIAPH3	485474	XM_005633940.3	protein_coding	c.2000G>A	p.Cys667Tyr	-3.126	deleterious	neutral	0.826225	0.28
12	23771235	G	A	0.0769231	0.000819672	missense_variant	MODERATE	DST	474948	XM_005627500.2	protein_coding	c.18224C>T	p.Thr6075Met	-5.74	deleterious	deleterious	0.605483	0.113
12	23782332	G	A	0.435897	0.0330033	missense_variant	MODERATE	DST	474948	XM_005627500.2	protein_coding	c.17800C>T	p.Arg5934Trp	-5.008	deleterious	deleterious	0.718713	0.297
12	23846624	G	A	0.0769231	0.0368852	missense_variant	MODERATE	DST	474948	XM_005627500.2	protein_coding	c.10661C>T	p.Ser3554Leu	-0.944	neutral	neutral	0.826225	0.142
8	70064306	C	T	0.128205	0.00511073	missense_variant	MODERATE	DYNC1H1	480437	XM_537556.6	protein_coding	c.13757C>T	p.Pro4586Leu	-7.091	deleterious	deleterious	0.605483	0.824	Loss of Strand (Pr = 0.26 | P = 0.05)
14	43322005	G	A	0.115385	0.00246711	missense_variant	MODERATE	GARS	100856659	XM_003639490.4	protein_coding	c.622G>A	p.Val208Ile	-0.474	neutral	neutral	0.826225	0.129
15	3862761	G	C	0.551282	0.0867769	missense_variant	MODERATE	GJA9	100684742	XM_005628921.3	protein_coding	c.344G>C	p.Arg115Thr	-3.776	deleterious	neutral	0.602564	0.421
29	22710800	T	C	0.192308	0.0299003	missense_variant	MODERATE	JPH1	487001	XM_005638053.1	protein_coding	c.1531A>G	p.Ile511Val	0.151	neutral	neutral	0.826225	0.057
26	16348822	G	A	0.179487	0.00660066	missense_variant	MODERATE	LOC477508	477508	XM_534704.6	protein_coding	c.298G>A	p.Val100Met	-2.023	neutral	neutral	0.602564	0.545	Loss of Relative solvent accessibility (Pr = 0.34 | P = 2.9e-03), Altered Metal binding (Pr = 0.30 | P = 3.5e-03), Loss of Catalytic site at N101 (Pr = 0.10 | P = 0.04)
23	49045461	A	T	0.0769231	0.0157025	missense_variant	MODERATE	MME	477120	NM_001289066.1	protein_coding	c.1700A>T	p.Gln567Leu	-3.251	deleterious	neutral	0.736888	0.643	Altered Ordered interface (Pr = 0.37 | P = 2.8e-03), Altered Transmembrane protein (Pr = 0.31 | P = 1.2e-04), Loss of Relative solvent accessibility (Pr = 0.31 | P = 6.9e-03), Altered Metal binding (Pr = 0.28 | P = 6.2e-03), Gain of Loop (Pr = 0.26 | P = 0.05), Loss of Pyrrolidone carboxylic acid at Q567 (Pr = 0.07 | P = 0.02)
26	22729485	G	A	0.282051	0.0116279	missense_variant	MODERATE	NEFH	442940	NM_001003352.1	protein_coding	c.1046G>A	p.Arg349His	-4.141	deleterious	deleterious	0.605483	0.508
26	22732974	AAGGCCAAGTCCCCAGTGAAGGAGG	A	0.397436	0.0848861	disruptive_inframe_deletion	MODERATE	NEFH	442940	NM_001003352.1	protein_coding	c.1901_1924delTGAAGGAGGAGGCCAAGTCCCCAG	p.Val640_Pro647del	0.6	neutral	NA	-	0.36662	Signal helix (p=0.021638); Catalytic site (p=0.022541), Non transmembrane (p=0.033555), B factor (p=0.040906), VSL2B disorder (p=0.045895)
26	22733415	C	G	0.0512821	0.00592217	missense_variant	MODERATE	NEFH	442940	NM_001003352.1	protein_coding	c.2326C>G	p.Pro768Ala	0.453	neutral	neutral	0.826225	0.057
17	20534866	C	T	0.705128	0.00940171	missense_variant	MODERATE	OTOF	607961	XM_005630229.2	protein_coding	c.3451G>A	p.Ala1151Thr	-1.122	neutral	neutral	0.75204	0.536	Altered DNA binding (Pr = 0.16 | P = 0.04), Gain of N-linked glycosylation at N1149 (Pr = 0.02 | P = 0.03)
31	37707445	G	C	0.192308	0.08981	missense_variant	MODERATE	PDXK	487788	XM_005638956.3	protein_coding	c.774G>C	p.Arg258Ser	1.798	neutral	neutral	0.826225	0.247
1	113290407	G	A	0.128205	0.0256849	missense_variant	MODERATE	PRX	484501	XM_541615.5	protein_coding	c.784G>A	p.Ala262Thr	-0.658	neutral	neutral	0.683659	0.051
21	33036988	G	A	0.166667	0.0361248	missense_variant	MODERATE	SBF2	476849	XM_005633663.3	protein_coding	c.4114C>T	p.Pro1372Ser	-7.272	deleterious	neutral	0.653073	0.75	Gain of Strand (Pr = 0.26 | P = 0.04)
30	853540	C	T	0.0512821	0.025	missense_variant	MODERATE	SLC12A6	478239	XM_005638183.3	protein_coding	c.2498C>T	p.Ala833Val	-2.781	deleterious	deleterious	0.521454	0.585	Gain of Strand (Pr = 0.26 | P = 0.04)
27	42911057	C	G	0.0128205	0.00577558	missense_variant	MODERATE	WNK1	477728	XM_003433482.4	protein_coding	c.7448C>G	p.Thr2483Arg	-3.142	deleterious	deleterious	0.654946	0.214
