# Supplementary material for: Genomic diversity and population structure of the Leonberger dog breed
Source: Genet Sel Evol. 2020 Oct 14;52:61. doi: 10.1186/s12711-020-00581-3 (PMC7557023; doi:10.1186/s12711-020-00581-3)
Supplement: Supplementary file 11 — Additional file 11: Table S7. List of whole-genome sequence variants present in at least one Leonberger dog in the 113 selected genes showing genotypes of all 653 available genomes. SNVs present in polyneuropathy- and Charcot-Marie-Tooth disease-associated candidate genes (listed in Additional file 2: Table S2) and their alternative allele frequency in the Leonberger dogs and 128 other dog breeds and wolves. [file 12711_2020_581_MOESM11_ESM.xlsx]

## Sheet: Table_S7
Additional file 11. List of whole-genome sequence variants present in at least one Leonberger dog in the 113 selected genes showing genotypes of all 653 available genomes. SNVs present in polyneuropathy- and Charcot-Marie-Tooth disease-associated candidate genes (listed in Additional file 2 Table S2) and their alternative allele frequency in the Leonberger dogs and 128 other dog breeds and wolves.
														Study accession	PRJEB16012	PRJEB16012	PRJEB16012	PRJEB16012	PRJEB16012	PRJEB16012	PRJEB16012	PRJEB16012	PRJEB16012	PRJEB16012	PRJEB16012	PRJEB16012	PRJEB16012	PRJEB16012	PRJEB16012	PRJEB16012	PRJEB16012	PRJEB16012	PRJEB16012	PRJEB16012	PRJEB16012	PRJEB16012	PRJEB16012	PRJEB16012	PRJEB16012	PRJEB16012	PRJEB16012	PRJEB16012	PRJEB16012	PRJEB16012	PRJEB16012	PRJEB16012	PRJEB16012	PRJEB16012	PRJEB16012
														Sample accession	SAMEA4848665	SAMEA4848666	SAMEA4848690	SAMEA4848676	SAMEA4848667	SAMEA4848668	SAMEA4848669	SAMEA4848670	SAMEA4848671	SAMEA4848672	SAMEA4848673	SAMEA4848691	SAMEA4848692	SAMEA4848693	SAMEA4848674	SAMEA47266168	SAMEA104656180	SAMEA103935360	SAMEA4848675	SAMEA4867936	SAMEA4848684	SAMEA4848694	SAMEA4848688	SAMEA4848689	SAMEA4848695	SAMEA4873254	SAMEA4848699	SAMEA4848677	SAMEA4848678	SAMEA4848679	SAMEA4848680	SAMEA4848681	SAMEA4848696	SAMEA4848682	SAMEA4848683
				Leonberger dogs					other dog breeds and wolves					Breed	Leonberger	Leonberger	Leonberger	Leonberger	Leonberger	Leonberger	Leonberger	Leonberger	Leonberger	Leonberger	Leonberger	Leonberger	Leonberger	Leonberger	Leonberger	Leonberger	Leonberger	Leonberger	Leonberger	Leonberger	Leonberger	Leonberger	Leonberger	Leonberger	Leonberger	Leonberger	Leonberger	Leonberger	Leonberger	Leonberger	Leonberger	Leonberger	Leonberger	Leonberger	Leonberger
				alternative allele frequency	genotype counts				alternative allele frequency	genotype counts
CHROM	POS	REF	ALT		0/0	0/1	1/1	./.		0/0	0/1	1/1	./.		LB0013	LB0139	LB0147	LB0197	LB0203	LB0268	LB0304	LB0305	LB0339	LB0418	LB0482	LB0507	LB0554	LB0656	LB0683	LB111	LB1848	LB1919	LB1961	LB214	LB3506	LB3521	LB3906	LB4183	LB4693	LB5378	LB5751	LE0051	LE0237	LE0269	LE0512	LE0738	LE0896	LE1294	LE1301
1	897845	A	G	0.166667	28	9	2	0	0.455537	228	193	175	18		0/0	0/0	0/0	0/0	0/0	0/1	0/0	0/0	0/0	0/0	0/0	0/0	0/0	0/0	0/0	0/0	0/1	0/0	0/0	0/1	0/1	0/0	0/0	1/1	0/0	1/1	0/0	0/1	0/1	0/0	0/0	0/0	0/0	0/0	0/0
1	924559	A	G	0.166667	28	9	2	0	0.454319	227	203	172	12		0/0	0/0	0/0	0/0	0/0	0/1	0/0	0/0	0/0	0/0	0/0	0/0	0/0	0/0	0/0	0/0	0/1	0/0	0/0	0/1	0/1	0/0	0/0	1/1	0/0	1/1	0/0	0/1	0/1	0/0	0/0	0/0	0/0	0/0	0/0
1	924964	G	A	0.153846	29	8	2	0	0.459528	223	195	175	21		0/0	0/0	0/0	0/0	0/0	0/1	0/0	0/0	0/0	0/0	0/0	0/0	0/0	0/0	0/0	0/0	0/1	0/0	0/0	0/0	0/1	0/0	0/0	1/1	0/0	1/1	0/0	0/1	0/1	0/0	0/0	0/0	0/0	0/0	0/0
16	54317991	G	A	0.434211	10	23	5	1	0.0771231	508	49	20	37		0/1	0/0	0/1	0/1	1/1	0/1	0/0	0/0	0/1	0/1	1/1	0/0	0/1	0/1	0/1	./.	0/0	0/0	0/0	0/1	0/0	0/0	1/1	0/1	0/1	0/0	0/1	1/1	1/1	0/1	0/1	0/1	0/1	0/1	0/1
16	54318014	C	T	0.368421	15	18	5	1	0.298599	322	157	92	43		0/1	0/1	0/0	0/0	0/0	0/1	0/1	0/1	0/0	0/1	0/0	0/1	0/1	0/0	0/0	./.	1/1	1/1	0/1	0/1	1/1	1/1	0/0	0/1	0/0	1/1	0/1	0/0	0/0	0/1	0/1	0/0	0/1	0/0	0/1
16	54318030	A	C	1	0	0	38	1	0.936057	17	38	508	51		1/1	1/1	1/1	1/1	1/1	1/1	1/1	1/1	1/1	1/1	1/1	1/1	1/1	1/1	1/1	./.	1/1	1/1	1/1	1/1	1/1	1/1	1/1	1/1	1/1	1/1	1/1	1/1	1/1	1/1	1/1	1/1	1/1	1/1	1/1
16	54318527	C	T	0.197368	23	15	0	1	0.507168	191	168	199	56		0/0	0/1	0/1	0/1	0/0	0/0	0/1	0/1	0/1	0/0	0/0	0/1	0/0	0/1	0/1	./.	0/0	0/0	0/1	0/0	0/0	0/0	0/0	0/0	0/1	0/0	0/0	0/0	0/0	0/0	0/0	0/1	0/0	0/1	0/0
16	54318561	T	C	0.615385	6	18	15	0	0.655694	119	149	294	52		0/1	0/1	1/1	1/1	1/1	0/1	0/1	0/1	1/1	0/1	1/1	0/1	0/1	1/1	1/1	0/0	0/0	0/0	0/1	0/1	0/0	0/0	1/1	0/1	1/1	0/0	0/1	1/1	1/1	0/1	0/1	1/1	0/1	1/1	0/1
16	54318609	A	G	0.192308	24	15	0	0	0.508094	191	165	200	58		0/0	0/1	0/1	0/1	0/0	0/0	0/1	0/1	0/1	0/0	0/0	0/1	0/0	0/1	0/1	0/0	0/0	0/0	0/1	0/0	0/0	0/0	0/0	0/0	0/1	0/0	0/0	0/0	0/0	0/0	0/0	0/1	0/0	0/1	0/0
16	54318699	T	C	0.192308	24	15	0	0	0.513787	180	169	195	70		0/0	0/1	0/1	0/1	0/0	0/0	0/1	0/1	0/1	0/0	0/0	0/1	0/0	0/1	0/1	0/0	0/0	0/0	0/1	0/0	0/0	0/0	0/0	0/0	0/1	0/0	0/0	0/0	0/0	0/0	0/0	0/1	0/0	0/1	0/0
16	54318714	C	T	0.197368	23	15	0	1	0.510148	180	171	191	72		0/0	0/1	0/1	0/1	0/0	0/0	0/1	0/1	0/1	0/0	0/0	0/1	0/0	0/1	0/1	./.	0/0	0/0	0/1	0/0	0/0	0/0	0/0	0/0	0/1	0/0	0/0	0/0	0/0	0/0	0/0	0/1	0/0	0/1	0/0
16	54335241	A	G	1	0	0	39	0	0.941764	12	46	543	13		1/1	1/1	1/1	1/1	1/1	1/1	1/1	1/1	1/1	1/1	1/1	1/1	1/1	1/1	1/1	1/1	1/1	1/1	1/1	1/1	1/1	1/1	1/1	1/1	1/1	1/1	1/1	1/1	1/1	1/1	1/1	1/1	1/1	1/1	1/1
16	54335258	C	T	0.0128205	38	1	0	0	0.112126	492	85	25	12		0/0	0/0	0/0	0/0	0/0	0/0	0/0	0/0	0/0	0/0	0/0	0/0	0/0	0/0	0/0	0/0	0/0	0/1	0/0	0/0	0/0	0/0	0/0	0/0	0/0	0/0	0/0	0/0	0/0	0/0	0/0	0/0	0/0	0/0	0/0
16	54340671	C	T	0.371795	15	19	5	0	0.17563	431	119	45	19		1/1	0/1	0/0	0/0	0/0	0/1	0/1	0/1	0/0	0/1	0/0	0/1	0/1	0/0	0/0	0/1	1/1	0/1	0/1	0/1	1/1	1/1	0/0	0/1	0/0	1/1	0/1	0/0	0/0	0/1	0/1	0/0	0/1	0/0	0/1
16	54340859	C	T	0.0512821	35	4	0	0	0.258591	356	151	75	32		0/0	0/0	0/0	0/0	0/0	0/0	0/1	0/0	0/0	0/0	0/0	0/1	0/0	0/0	0/0	0/0	0/0	0/1	0/0	0/0	0/0	0/0	0/0	0/0	0/0	0/0	0/0	0/0	0/0	0/0	0/0	0/0	0/0	0/0	0/0
16	54340952	C	T	0.423077	11	23	5	0	0.132988	464	76	39	35		0/0	0/0	0/1	0/1	1/1	0/1	0/1	0/0	0/0	0/1	1/1	0/1	0/1	0/1	0/1	0/1	0/0	0/0	0/0	0/1	0/0	0/0	1/1	0/1	0/1	0/0	0/0	1/1	0/1	0/1	0/1	0/1	0/1	0/1	0/1
16	54342287	T	C	0.24359	21	17	1	0	0.803056	54	124	411	25		0/0	0/1	0/1	0/1	0/0	0/0	0/1	0/1	1/1	0/0	0/0	0/1	0/0	0/1	0/1	0/0	0/0	0/1	0/1	0/0	0/0	0/0	0/0	0/0	0/1	0/0	0/1	0/0	0/1	0/0	0/0	0/1	0/0	0/1	0/0
16	54342335	T	C	0.435897	12	20	7	0	0.298319	337	161	97	19		0/1	0/1	0/0	0/0	0/0	0/1	1/1	0/1	0/1	0/1	0/0	1/1	0/1	0/0	0/0	0/1	1/1	0/1	0/1	0/1	1/1	1/1	0/0	0/1	0/0	1/1	1/1	0/0	0/1	0/1	0/1	0/0	0/1	0/0	0/1
16	54349152	C	G	0.192308	25	13	1	0	0.283082	341	174	82	17		0/0	0/1	0/1	0/1	0/0	0/0	0/0	0/1	1/1	0/0	0/0	0/0	0/0	0/1	0/1	0/0	0/0	0/0	0/1	0/0	0/0	0/0	0/0	0/0	0/1	0/0	0/1	0/0	0/1	0/0	0/0	0/1	0/0	0/1	0/0
16	54357005	C	T	0.589744	7	18	14	0	0.350604	280	192	107	35		0/1	0/1	1/1	1/1	1/1	0/1	0/0	0/1	1/1	0/1	1/1	0/0	0/1	1/1	1/1	0/1	0/0	0/0	0/1	0/1	0/0	0/0	1/1	0/1	1/1	0/0	0/1	1/1	1/1	0/1	0/1	1/1	0/1	1/1	0/1
16	54357073	T	C	0.615385	6	18	15	0	0.811734	56	103	412	43		0/1	0/1	1/1	1/1	1/1	0/1	0/1	0/0	1/1	0/1	1/1	0/1	0/1	1/1	1/1	0/0	0/0	0/1	0/1	0/1	0/0	0/0	1/1	0/1	1/1	0/0	0/1	1/1	1/1	0/1	0/1	1/1	0/1	1/1	0/1
16	54357395	G	T	0.448718	9	25	5	0	0.347748	264	196	95	59		0/1	0/0	0/1	0/1	1/1	0/1	0/1	0/0	0/0	0/1	1/1	0/1	0/1	0/1	0/1	0/1	0/0	0/1	0/0	1/1	0/0	0/0	0/1	0/1	0/1	0/0	0/0	1/1	0/1	0/1	0/1	0/1	0/1	0/1	0/1
16	54359113	G	A	0.0384615	36	3	0	0	0.308748	324	158	101	31		0/0	0/0	0/0	0/0	0/0	0/0	0/0	0/0	0/1	0/0	0/0	0/0	0/0	0/0	0/0	0/0	0/0	0/0	0/0	0/0	0/0	0/0	0/0	0/0	0/0	0/0	0/1	0/0	0/1	0/0	0/0	0/0	0/0	0/0	0/0
16	54361984	A	C	0.0138889	35	1	0	3	0.000974659	512	1	0	101		0/0	0/0	0/0	0/0	0/0	0/0	0/0	0/0	0/0	0/0	0/0	0/0	0/0	0/0	0/0	0/0	0/0	0/0	0/0	0/0	0/1	0/0	0/0	0/0	0/0	0/0	0/0	0/0	0/0	0/0	0/0	./.	./.	0/0	0/0
16	54361985	T	C	0.0138889	35	1	0	3	0.000974659	512	1	0	101		0/0	0/0	0/0	0/0	0/0	0/0	0/0	0/0	0/0	0/0	0/0	0/0	0/0	0/0	0/0	0/0	0/0	0/0	0/0	0/0	0/1	0/0	0/0	0/0	0/0	0/0	0/0	0/0	0/0	0/0	0/0	./.	./.	0/0	0/0
16	54361986	T	C	0.0138889	35	1	0	3	0.000970874	514	1	0	99		0/0	0/0	0/0	0/0	0/0	0/0	0/0	0/0	0/0	0/0	0/0	0/0	0/0	0/0	0/0	0/0	0/0	0/0	0/0	0/0	0/1	0/0	0/0	0/0	0/0	0/0	0/0	0/0	0/0	0/0	0/0	./.	./.	0/0	0/0
16	54362159	G	A	0.0384615	36	3	0	0	0.0522124	521	29	15	49		0/0	0/0	0/0	0/0	0/0	0/0	0/0	0/0	0/1	0/0	0/0	0/0	0/0	0/0	0/0	0/0	0/0	0/0	0/0	0/0	0/0	0/0	0/0	0/0	0/0	0/0	0/1	0/0	0/1	0/0	0/0	0/0	0/0	0/0	0/0
16	54362781	G	A	0.653846	5	17	17	0	0.457734	214	175	167	58		0/1	0/1	1/1	1/1	1/1	0/1	0/1	1/1	1/1	0/1	1/1	0/1	0/1	1/1	1/1	1/1	0/0	0/0	0/1	0/1	0/0	0/0	1/1	0/1	1/1	0/0	0/1	1/1	1/1	0/1	0/1	1/1	0/1	1/1	0/1
16	54367766	C	T	1	0	0	39	0	0.934974	16	42	511	45		1/1	1/1	1/1	1/1	1/1	1/1	1/1	1/1	1/1	1/1	1/1	1/1	1/1	1/1	1/1	1/1	1/1	1/1	1/1	1/1	1/1	1/1	1/1	1/1	1/1	1/1	1/1	1/1	1/1	1/1	1/1	1/1	1/1	1/1	1/1
16	54367771	G	A	0.0128205	38	1	0	0	0.168685	428	105	45	36		0/0	0/0	0/0	0/0	0/0	0/0	0/0	0/0	0/0	0/0	0/0	0/0	0/0	0/0	0/0	0/0	0/0	0/1	0/0	0/0	0/0	0/0	0/0	0/0	0/0	0/0	0/0	0/0	0/0	0/0	0/0	0/0	0/0	0/0	0/0
16	54367792	A	G	1	0	0	39	0	0.936396	15	42	509	48		1/1	1/1	1/1	1/1	1/1	1/1	1/1	1/1	1/1	1/1	1/1	1/1	1/1	1/1	1/1	1/1	1/1	1/1	1/1	1/1	1/1	1/1	1/1	1/1	1/1	1/1	1/1	1/1	1/1	1/1	1/1	1/1	1/1	1/1	1/1
16	54367800	C	T	0.205128	25	12	2	0	0.215278	385	134	57	38		0/0	0/1	0/1	0/1	0/0	0/0	0/0	0/1	1/1	0/0	0/0	0/0	0/0	0/1	0/1	0/0	0/0	0/0	0/1	0/0	0/0	0/0	0/0	0/0	0/1	0/0	0/1	0/0	0/1	0/0	0/0	1/1	0/0	0/1	0/0
16	54371166	C	T	0.0128205	38	1	0	0	0.0713043	505	58	12	39		0/0	0/0	0/0	0/0	0/0	0/0	0/0	0/0	0/0	0/0	0/0	0/0	0/0	0/0	0/0	0/0	0/0	0/1	0/0	0/0	0/0	0/0	0/0	0/0	0/0	0/0	0/0	0/0	0/0	0/0	0/0	0/0	0/0	0/0	0/0
16	54376580	T	C	0.205128	24	14	1	0	0.469751	222	152	188	52		0/0	0/1	0/1	0/1	0/0	0/0	0/0	0/1	1/1	0/0	0/0	0/0	0/0	0/1	0/1	0/0	0/0	0/1	0/1	0/0	0/0	0/0	0/0	0/0	0/1	0/0	0/1	0/0	0/1	0/0	0/0	0/1	0/0	0/1	0/0
16	54376727	T	C	0.794872	1	14	24	0	0.441075	237	171	169	37		1/1	0/1	0/1	0/1	1/1	1/1	1/1	0/1	0/0	1/1	1/1	1/1	1/1	0/1	0/1	1/1	1/1	0/1	0/1	1/1	1/1	1/1	1/1	1/1	0/1	1/1	0/1	1/1	0/1	1/1	1/1	0/1	1/1	0/1	1/1
16	54376766	A	G	0.782051	2	13	24	0	0.394017	276	157	152	29		1/1	0/1	0/1	0/1	1/1	1/1	1/1	0/0	0/0	1/1	1/1	1/1	1/1	0/1	0/1	1/1	1/1	0/1	0/1	1/1	1/1	1/1	1/1	1/1	0/1	1/1	0/1	1/1	0/1	1/1	1/1	0/1	1/1	0/1	1/1
17	48747602	GAAA	GA	0.618421	10	9	19	1	0.689873	124	95	334	61		0/0	0/1	0/0	0/1	1/1	0/1	1/1	1/1	0/1	./.	1/1	0/0	0/1	1/1	1/1	1/1	1/1	1/1	0/0	0/0	1/1	0/1	1/1	1/1	0/0	0/1	1/1	1/1	0/0	0/1	0/0	0/0	1/1	1/1	0/0
17	48749422	G	C	0.794872	2	12	25	0	0.646281	128	172	305	9		1/1	0/1	0/0	0/1	1/1	0/1	1/1	1/1	0/1	1/1	1/1	1/1	0/1	1/1	1/1	1/1	1/1	1/1	1/1	1/1	1/1	0/1	1/1	1/1	1/1	0/1	1/1	1/1	0/1	0/1	0/0	0/1	1/1	1/1	0/1
17	48750523	T	C	0.794872	2	12	25	0	0.828099	56	96	453	9		1/1	0/1	0/0	0/1	1/1	0/1	1/1	1/1	0/1	1/1	1/1	1/1	0/1	1/1	1/1	1/1	1/1	1/1	1/1	1/1	1/1	0/1	1/1	1/1	1/1	0/1	1/1	1/1	0/1	0/1	0/0	0/1	1/1	1/1	0/1
17	48751367	G	A	0.512821	10	18	11	0	0.634267	123	198	286	7		0/1	0/1	1/1	0/1	0/0	1/1	0/0	0/0	1/1	0/0	1/1	0/1	1/1	0/1	1/1	0/1	0/0	0/1	0/1	0/1	0/0	1/1	0/1	0/1	0/0	0/1	0/0	0/1	0/1	0/1	1/1	1/1	0/0	0/1	1/1
17	48758777	G	A	0.192308	26	11	2	0	0.207641	423	108	71	12		0/0	0/1	1/1	0/1	0/0	0/0	0/0	0/0	0/1	0/0	0/0	0/0	0/1	0/0	0/0	0/0	0/0	0/0	0/0	0/0	0/0	0/1	0/0	0/0	0/0	0/1	0/0	0/0	0/1	0/1	1/1	0/1	0/0	0/0	0/1
17	53832925	G	C	0.0384615	36	3	0	0	0.221582	398	149	60	7		0/0	0/0	0/0	0/0	0/0	0/0	0/0	0/0	0/0	0/0	0/0	0/1	0/0	0/0	0/0	0/0	0/0	0/0	0/0	0/0	0/0	0/0	0/0	0/0	0/0	0/0	0/1	0/0	0/0	0/0	0/0	0/0	0/0	0/0	0/0
17	53833384	C	T	0.0384615	36	3	0	0	0.191104	424	134	49	7		0/0	0/0	0/0	0/0	0/0	0/0	0/0	0/0	0/0	0/0	0/0	0/1	0/0	0/0	0/0	0/0	0/0	0/0	0/0	0/0	0/0	0/0	0/0	0/0	0/0	0/0	0/1	0/0	0/0	0/0	0/0	0/0	0/0	0/0	0/0
17	53833525	T	C	0.025641	37	2	0	0	0.144499	469	104	36	5		0/0	0/0	0/0	0/0	0/0	0/0	0/0	0/0	0/0	0/0	0/0	0/1	0/0	0/0	0/0	0/0	0/0	0/0	0/0	0/0	0/0	0/0	0/0	0/0	0/0	0/0	0/1	0/0	0/0	0/0	0/0	0/0	0/0	0/0	0/0
17	53833576	T	C	0.0384615	36	3	0	0	0.244646	380	157	70	7		0/0	0/0	0/0	0/0	0/0	0/0	0/0	0/0	0/0	0/0	0/0	0/1	0/0	0/0	0/0	0/0	0/0	0/0	0/0	0/0	0/0	0/0	0/0	0/0	0/0	0/0	0/1	0/0	0/0	0/0	0/0	0/0	0/0	0/0	0/0
17	53833627	G	A	0.025641	37	2	0	0	0.146623	467	102	38	7		0/0	0/0	0/0	0/0	0/0	0/0	0/0	0/0	0/0	0/0	0/0	0/1	0/0	0/0	0/0	0/0	0/0	0/0	0/0	0/0	0/0	0/0	0/0	0/0	0/0	0/0	0/1	0/0	0/0	0/0	0/0	0/0	0/0	0/0	0/0
17	53834118	GT	G	0.025641	37	2	0	0	0.140033	472	100	35	7		0/0	0/0	0/0	0/0	0/0	0/0	0/0	0/0	0/0	0/0	0/0	0/1	0/0	0/0	0/0	0/0	0/0	0/0	0/0	0/0	0/0	0/0	0/0	0/0	0/0	0/0	0/1	0/0	0/0	0/0	0/0	0/0	0/0	0/0	0/0
17	53843508	C	T	0.141026	30	7	2	0	0.00658979	599	8	0	7		0/0	1/1	1/1	0/0	0/0	0/0	0/0	0/0	0/0	0/1	0/0	0/0	0/0	0/0	0/0	0/0	0/0	0/0	0/0	0/0	0/0	0/0	0/0	0/0	0/0	0/0	0/0	0/0	0/1	0/1	0/1	0/0	0/1	0/0	0/1
18	33991298	C	T	0.166667	27	11	1	0	0.472906	210	222	177	5		0/0	0/0	0/1	0/0	0/0	0/0	0/1	0/0	0/0	0/0	0/0	0/1	0/0	0/1	0/0	0/1	0/0	0/0	0/1	0/0	0/0	0/0	0/0	0/1	0/0	0/1	0/0	0/0	0/1	0/0	0/1	0/0	0/0	0/1	0/0
18	33991338	G	A	0.807692	1	13	25	0	0.110016	498	88	23	5		1/1	1/1	0/1	1/1	1/1	1/1	0/1	1/1	1/1	0/1	1/1	0/1	1/1	0/1	1/1	0/1	1/1	1/1	0/1	1/1	1/1	1/1	1/1	0/1	1/1	0/1	1/1	1/1	0/1	1/1	0/1	0/1	1/1	0/1	1/1
18	53344028	G	A	0.269231	23	11	5	0	0.221122	395	154	57	8		1/1	0/0	0/1	0/0	0/1	0/0	1/1	0/0	0/0	0/0	0/0	0/0	0/0	0/1	0/0	0/1	0/0	0/0	0/0	0/1	0/0	0/0	0/0	0/0	0/1	0/0	0/1	0/0	0/0	0/0	0/1	1/1	1/1	0/1	0/1
18	53960670	C	T	0.666667	3	20	16	0	0.475993	205	223	176	10		1/1	0/0	0/1	1/1	0/1	1/1	1/1	0/1	0/1	1/1	1/1	1/1	0/1	0/1	0/1	1/1	0/1	0/1	0/1	0/1	0/1	0/1	1/1	0/0	1/1	0/0	0/1	0/1	0/1	0/1	1/1	1/1	1/1	1/1	1/1
18	53961647	GGCGGCCGGCGAGCGGCCAGCGCTGTTGGC	G	0.0657895	33	5	0	1	0.0405941	471	27	7	109		0/0	0/0	0/0	0/0	0/0	0/0	0/0	0/0	0/0	0/1	0/0	0/0	0/1	0/0	0/0	0/0	0/0	0/0	0/0	./.	0/0	0/0	0/0	0/0	0/0	0/0	0/0	0/0	0/1	0/1	0/0	0/0	0/0	0/0	0/0
18	53962199	T	A	0.410256	14	18	7	0	0.533997	173	216	214	11		0/0	1/1	0/1	0/0	0/1	0/0	0/0	0/1	0/1	0/1	0/0	0/0	1/1	0/1	0/1	0/0	0/1	0/1	0/1	0/1	0/1	0/1	0/1	1/1	0/0	1/1	0/1	0/1	1/1	1/1	0/0	0/0	0/0	0/0	0/0
18	53970654	T	C	0.0789474	32	6	0	1	0.0124585	589	11	2	12		0/0	0/0	0/0	0/0	0/0	./.	0/0	0/0	0/0	0/1	0/0	0/0	0/1	0/0	0/0	0/0	0/0	0/0	0/0	0/0	0/0	0/0	0/1	0/0	0/0	0/0	0/0	0/0	0/1	0/1	0/0	0/0	0/0	0/0	0/0
20	50413787	T	TG	0.236842	22	14	2	1	0.274102	325	118	86	85		0/0	0/0	0/0	0/0	1/1	0/0	0/0	0/1	0/0	0/1	0/0	0/0	0/1	0/0	0/0	0/0	0/0	./.	0/1	0/0	0/0	0/1	0/1	1/1	0/0	0/0	0/1	0/1	0/0	0/1	0/1	0/0	0/1	0/1	0/0
20	50487036	G	C	0.487179	2	36	1	0	0.469444	41	491	8	74		0/1	0/1	0/1	0/1	0/1	0/1	0/1	0/1	0/0	0/1	0/1	0/1	0/1	0/1	0/1	0/0	0/1	0/1	0/1	1/1	0/1	0/1	0/1	0/1	0/1	0/1	0/1	0/1	0/1	0/1	0/1	0/1	0/1	0/1	0/1
20	50487072	G	C	0.474359	2	37	0	0	0.397087	116	389	10	99		0/1	0/1	0/1	0/1	0/1	0/1	0/1	0/1	0/0	0/1	0/1	0/1	0/1	0/1	0/1	0/0	0/1	0/1	0/1	0/1	0/1	0/1	0/1	0/1	0/1	0/1	0/1	0/1	0/1	0/1	0/1	0/1	0/1	0/1	0/1
20	50487078	G	C	0.473684	2	36	0	1	0.391389	121	380	10	103		0/1	0/1	0/1	0/1	0/1	0/1	0/1	0/1	0/0	0/1	0/1	0/1	0/1	0/1	0/1	0/0	0/1	0/1	0/1	./.	0/1	0/1	0/1	0/1	0/1	0/1	0/1	0/1	0/1	0/1	0/1	0/1	0/1	0/1	0/1
20	50487079	T	A	0.473684	2	36	0	1	0.392927	119	380	10	105		0/1	0/1	0/1	0/1	0/1	0/1	0/1	0/1	0/0	0/1	0/1	0/1	0/1	0/1	0/1	0/0	0/1	0/1	0/1	./.	0/1	0/1	0/1	0/1	0/1	0/1	0/1	0/1	0/1	0/1	0/1	0/1	0/1	0/1	0/1
20	50487090	G	T	0.0263158	36	2	0	1	0.0243191	490	23	1	100		0/0	0/0	0/0	0/0	0/0	0/0	0/0	0/0	0/0	0/0	0/0	0/0	0/0	0/0	0/0	0/0	0/0	0/0	0/0	./.	0/0	0/1	0/0	0/0	0/0	0/0	0/0	0/0	0/0	0/0	0/0	0/0	0/1	0/0	0/0
22	15699268	C	T	0.0769231	33	6	0	0	0.226151	382	177	49	6		0/0	0/0	0/0	0/0	0/0	0/0	0/0	0/0	0/0	0/1	0/0	0/0	0/0	0/0	0/0	0/1	0/1	0/0	0/0	0/0	0/1	0/0	0/0	0/0	0/0	0/0	0/0	0/0	0/0	0/0	0/0	0/0	0/1	0/0	0/0
22	15699695	GAAAAAAAAA	G	0.808824	1	11	22	5	0.717617	95	137	347	35		./.	0/1	0/1	1/1	0/1	0/1	0/1	0/1	1/1	1/1	0/1	1/1	1/1	1/1	1/1	./.	1/1	0/0	1/1	1/1	./.	1/1	./.	./.	1/1	1/1	0/1	0/1	0/1	1/1	1/1	0/1	1/1	1/1	1/1
22	15880854	C	T	0.153846	27	12	0	0	0.0688525	536	64	10	4		0/1	0/0	0/0	0/0	0/0	0/0	0/1	0/0	0/1	0/0	0/0	0/1	0/0	0/0	0/0	0/1	0/0	0/0	0/0	0/0	0/1	0/1	0/1	0/0	0/1	0/0	0/0	0/0	0/1	0/1	0/0	0/1	0/0	0/0	0/0
22	15885174	T	G	0.141026	28	11	0	0	0.0565574	547	57	6	4		0/1	0/0	0/0	0/0	0/0	0/0	0/1	0/0	0/0	0/0	0/0	0/1	0/0	0/0	0/0	0/1	0/0	0/0	0/0	0/0	0/1	0/1	0/1	0/0	0/1	0/0	0/0	0/0	0/1	0/1	0/0	0/1	0/0	0/0	0/0
22	15885261	G	A	0.0128205	38	1	0	0	0.00508475	584	6	0	24		0/0	0/0	0/0	0/0	0/0	0/0	0/0	0/0	0/0	0/0	0/0	0/0	0/0	0/0	0/0	0/0	0/0	0/0	0/0	0/0	0/0	0/1	0/0	0/0	0/0	0/0	0/0	0/0	0/0	0/0	0/0	0/0	0/0	0/0	0/0
22	15920427	A	G	0.179487	25	14	0	0	0.252475	369	168	69	8		0/1	0/0	0/0	0/0	0/0	0/0	0/1	0/0	0/1	0/0	0/0	0/1	0/0	0/0	0/0	0/1	0/0	0/0	0/0	0/1	0/1	0/1	0/1	0/0	0/1	0/0	0/0	0/0	0/1	0/1	0/0	0/1	0/0	0/1	0/0
27	5494225	G	A	0.653846	5	17	17	0	0.561468	170	138	237	69		0/0	1/1	0/1	0/1	0/1	0/1	1/1	1/1	1/1	1/1	0/1	0/1	0/0	1/1	0/1	1/1	0/0	0/1	1/1	0/0	0/1	0/1	0/1	0/1	0/1	1/1	1/1	0/1	1/1	1/1	1/1	1/1	1/1	1/1	0/0
30	17158279	G	T	0.0512821	35	4	0	0	0.450997	238	185	179	12		0/0	0/0	0/0	0/1	0/0	0/0	0/0	0/0	0/0	0/0	0/0	0/0	0/0	0/0	0/0	0/0	0/1	0/0	0/0	0/0	0/0	0/0	0/0	0/0	0/0	0/0	0/0	0/0	0/0	0/1	0/0	0/0	0/0	0/0	0/0
30	17162544	C	T	0.0512821	35	4	0	0	0.238806	387	144	72	11		0/0	0/0	0/0	0/1	0/0	0/0	0/0	0/0	0/0	0/0	0/0	0/0	0/0	0/0	0/0	0/0	0/1	0/0	0/0	0/0	0/0	0/0	0/0	0/0	0/0	0/0	0/0	0/0	0/0	0/1	0/0	0/0	0/0	0/0	0/0
30	17165223	C	T	0.0512821	35	4	0	0	0.196694	416	140	49	9		0/0	0/0	0/0	0/1	0/0	0/0	0/0	0/0	0/0	0/0	0/0	0/0	0/0	0/0	0/0	0/0	0/1	0/0	0/0	0/0	0/0	0/0	0/0	0/0	0/0	0/0	0/0	0/0	0/0	0/1	0/0	0/0	0/0	0/0	0/0
30	17171107	T	C	0.0512821	35	4	0	0	0.224252	394	146	62	12		0/0	0/0	0/0	0/1	0/0	0/0	0/0	0/0	0/0	0/0	0/0	0/0	0/0	0/0	0/0	0/0	0/1	0/0	0/0	0/0	0/0	0/0	0/0	0/0	0/0	0/0	0/0	0/0	0/0	0/1	0/0	0/0	0/0	0/0	0/0
30	17171170	T	C	0.0512821	35	4	0	0	0.22471	393	149	61	11		0/0	0/0	0/0	0/1	0/0	0/0	0/0	0/0	0/0	0/0	0/0	0/0	0/0	0/0	0/0	0/0	0/1	0/0	0/0	0/0	0/0	0/0	0/0	0/0	0/0	0/0	0/0	0/0	0/0	0/1	0/0	0/0	0/0	0/0	0/0
30	17171739	A	G	0.0512821	35	4	0	0	0.2201	401	137	64	12		0/0	0/0	0/0	0/1	0/0	0/0	0/0	0/0	0/0	0/0	0/0	0/0	0/0	0/0	0/0	0/0	0/1	0/0	0/0	0/0	0/0	0/0	0/0	0/0	0/0	0/0	0/0	0/0	0/0	0/1	0/0	0/0	0/0	0/0	0/0
30	17184297	C	G	0.0512821	35	4	0	0	0.0420792	557	47	2	8		0/0	0/0	0/0	0/1	0/0	0/0	0/0	0/0	0/0	0/0	0/0	0/0	0/0	0/0	0/0	0/0	0/1	0/0	0/0	0/0	0/0	0/0	0/0	0/0	0/0	0/0	0/0	0/0	0/0	0/1	0/0	0/0	0/0	0/0	0/0
30	17191919	G	T	0.0512821	35	4	0	0	0.522314	187	204	214	9		0/0	0/0	0/0	0/1	0/0	0/0	0/0	0/0	0/0	0/0	0/0	0/0	0/0	0/0	0/0	0/0	0/1	0/0	0/0	0/0	0/0	0/0	0/0	0/0	0/0	0/0	0/0	0/0	0/0	0/1	0/0	0/0	0/0	0/0	0/0
30	17234163	T	C	0.0512821	35	4	0	0	0.203795	404	157	45	8		0/0	0/0	0/0	0/1	0/0	0/0	0/0	0/0	0/0	0/0	0/0	0/0	0/0	0/0	0/0	0/0	0/1	0/0	0/0	0/0	0/0	0/0	0/0	0/0	0/0	0/0	0/0	0/0	0/0	0/1	0/0	0/0	0/0	0/0	0/0
34	4037285	C	T	0.346154	18	15	6	0	0.0958333	497	91	12	14		0/0	1/1	1/1	0/0	0/1	0/0	0/0	1/1	0/1	0/1	0/0	0/0	1/1	0/0	0/1	0/0	0/0	0/1	0/1	0/0	1/1	0/1	0/1	1/1	0/1	0/1	0/0	0/0	0/0	0/1	0/1	0/0	0/1	0/0	0/1
34	4037387	A	C	0.974359	0	2	37	0	0.823333	29	154	417	14		1/1	1/1	1/1	1/1	1/1	1/1	1/1	1/1	1/1	1/1	1/1	1/1	1/1	1/1	1/1	1/1	0/1	1/1	1/1	1/1	1/1	1/1	1/1	1/1	1/1	1/1	1/1	1/1	1/1	1/1	1/1	0/1	1/1	1/1	1/1
34	4039566	G	A	0.371795	16	17	6	0	0.467391	215	207	176	16		1/1	0/0	0/0	1/1	0/1	1/1	0/0	0/0	0/1	0/0	0/1	0/1	0/0	0/1	0/1	0/0	0/1	0/0	0/1	0/1	0/0	0/1	0/1	0/0	0/1	0/0	0/1	1/1	0/0	0/1	0/1	0/0	0/1	0/0	0/1
34	4039593	G	GA	0.346154	18	15	6	0	0.09401	501	87	13	13		0/0	1/1	1/1	0/0	0/1	0/0	0/0	1/1	0/1	0/1	0/0	0/0	1/1	0/0	0/1	0/0	0/0	0/1	0/1	0/0	1/1	0/1	0/1	1/1	0/1	0/1	0/0	0/0	0/0	0/1	0/1	0/0	0/1	0/0	0/1
34	4042018	T	G	0.346154	18	15	6	0	0.101161	495	94	14	11		0/0	1/1	1/1	0/0	0/1	0/0	0/0	1/1	0/1	0/1	0/0	0/0	1/1	0/0	0/1	0/0	0/0	0/1	0/1	0/0	1/1	0/1	0/1	1/1	0/1	0/1	0/0	0/0	0/0	0/1	0/1	0/0	0/1	0/0	0/1
34	4043890	A	G	0.987179	0	1	38	0	0.950083	6	48	547	13		1/1	1/1	1/1	1/1	1/1	1/1	1/1	1/1	1/1	1/1	1/1	1/1	1/1	1/1	1/1	1/1	0/1	1/1	1/1	1/1	1/1	1/1	1/1	1/1	1/1	1/1	1/1	1/1	1/1	1/1	1/1	1/1	1/1	1/1	1/1
34	4045683	G	A	0.333333	19	14	6	0	0.0965058	497	92	12	13		0/0	1/1	1/1	0/0	0/0	0/0	0/0	1/1	0/1	0/1	0/0	0/0	1/1	0/0	0/1	0/0	0/0	0/1	0/1	0/0	1/1	0/1	0/1	1/1	0/1	0/1	0/0	0/0	0/0	0/1	0/1	0/0	0/1	0/0	0/1
34	4048606	TG	T	1	0	0	39	0	0.996422	2	0	557	55		1/1	1/1	1/1	1/1	1/1	1/1	1/1	1/1	1/1	1/1	1/1	1/1	1/1	1/1	1/1	1/1	1/1	1/1	1/1	1/1	1/1	1/1	1/1	1/1	1/1	1/1	1/1	1/1	1/1	1/1	1/1	1/1	1/1	1/1	1/1
34	4048611	A	G	1	0	0	39	0	1	0	0	557	57		1/1	1/1	1/1	1/1	1/1	1/1	1/1	1/1	1/1	1/1	1/1	1/1	1/1	1/1	1/1	1/1	1/1	1/1	1/1	1/1	1/1	1/1	1/1	1/1	1/1	1/1	1/1	1/1	1/1	1/1	1/1	1/1	1/1	1/1	1/1
34	4048616	A	AAG	1	0	0	39	0	0.958692	24	0	557	33		1/1	1/1	1/1	1/1	1/1	1/1	1/1	1/1	1/1	1/1	1/1	1/1	1/1	1/1	1/1	1/1	1/1	1/1	1/1	1/1	1/1	1/1	1/1	1/1	1/1	1/1	1/1	1/1	1/1	1/1	1/1	1/1	1/1	1/1	1/1
34	4048617	GCC	G	1	0	0	39	0	1	0	0	557	57		1/1	1/1	1/1	1/1	1/1	1/1	1/1	1/1	1/1	1/1	1/1	1/1	1/1	1/1	1/1	1/1	1/1	1/1	1/1	1/1	1/1	1/1	1/1	1/1	1/1	1/1	1/1	1/1	1/1	1/1	1/1	1/1	1/1	1/1	1/1
34	4048620	C	A	1	0	0	39	0	1	0	0	557	57		1/1	1/1	1/1	1/1	1/1	1/1	1/1	1/1	1/1	1/1	1/1	1/1	1/1	1/1	1/1	1/1	1/1	1/1	1/1	1/1	1/1	1/1	1/1	1/1	1/1	1/1	1/1	1/1	1/1	1/1	1/1	1/1	1/1	1/1	1/1
34	4048993	T	C	0.961538	1	1	37	0	0.863874	27	102	444	41		1/1	1/1	1/1	1/1	1/1	1/1	1/1	1/1	1/1	1/1	1/1	1/1	1/1	1/1	1/1	1/1	0/1	1/1	1/1	1/1	1/1	1/1	1/1	1/1	1/1	1/1	1/1	1/1	1/1	1/1	1/1	0/0	1/1	1/1	1/1
38	21977187	C	T	0.333333	17	18	4	0	0.319468	312	194	95	13		0/1	0/1	0/0	1/1	0/1	0/1	0/1	0/0	0/0	0/1	0/0	0/1	0/1	1/1	0/0	0/0	1/1	0/1	0/1	0/0	0/0	0/1	0/1	0/1	0/0	0/0	0/0	0/1	0/0	1/1	0/0	0/0	0/1	0/1	0/1
8	27001170	G	A	0.141026	30	7	2	0	0.286667	341	174	85	14		0/0	0/0	0/0	0/0	0/0	0/0	0/0	0/0	0/0	0/0	0/0	0/1	0/0	0/1	0/0	0/1	0/0	0/0	0/0	0/0	0/0	0/0	0/0	0/0	0/0	0/1	0/0	1/1	0/1	0/0	1/1	0/1	0/0	0/0	0/0
8	27026751	ATTT	AT	0.833333	2	9	28	0	0.524917	183	206	213	12		1/1	1/1	1/1	1/1	1/1	1/1	1/1	1/1	1/1	1/1	1/1	0/1	1/1	0/1	1/1	0/1	1/1	1/1	1/1	1/1	1/1	1/1	1/1	1/1	1/1	0/1	1/1	0/0	0/1	1/1	0/0	0/1	1/1	1/1	1/1
9	20294320	C	G	0.397436	16	15	8	0	0.0365631	514	26	7	67		0/1	0/1	0/0	0/0	0/0	0/0	0/0	1/1	0/1	0/1	0/1	0/1	0/0	0/1	0/0	1/1	0/1	0/0	0/1	1/1	1/1	0/0	0/1	0/0	0/1	0/1	0/1	0/0	0/0	1/1	0/0	1/1	0/0	0/1	0/0
9	20294333	ATGGGGC	ATGGGGCTGGGGC	0.515152	13	6	14	6	0.24502	341	76	85	112		0/0	1/1	./.	0/0	0/0	0/0	0/0	./.	1/1	0/1	./.	1/1	0/1	1/1	0/0	./.	0/0	./.	1/1	1/1	1/1	1/1	0/0	0/0	0/1	1/1	0/1	0/0	0/0	1/1	0/1	1/1	1/1	./.	0/0
9	20298261	C	T	0.153846	31	4	4	0	0.00668896	592	4	2	16		0/0	0/0	0/0	0/0	0/1	1/1	0/0	0/0	0/0	0/0	0/1	0/0	0/1	0/0	0/0	0/0	0/0	0/0	0/0	0/0	0/0	0/0	0/0	0/1	0/0	0/0	0/0	1/1	1/1	0/0	0/0	0/0	0/0	0/0	0/0
9	20300013	C	G	0.0384615	36	3	0	0	0.207912	416	109	69	20		0/1	0/0	0/0	0/0	0/0	0/0	0/0	0/0	0/0	0/1	0/0	0/0	0/0	0/0	0/0	0/0	0/0	0/0	0/0	0/0	0/0	0/0	0/0	0/0	0/1	0/0	0/0	0/0	0/0	0/0	0/0	0/0	0/0	0/0	0/0
12	23716821	A	G	0.435897	12	20	7	0	0.137043	481	77	44	12		0/1	0/0	0/0	0/0	0/1	1/1	1/1	0/1	0/1	0/1	0/1	0/1	1/1	0/1	0/1	0/0	0/1	0/0	1/1	0/1	1/1	0/0	0/1	0/0	0/1	0/0	0/0	0/1	0/1	0/1	0/0	0/1	0/0	0/0	0/1
12	23717765	C	T	0.474359	10	21	8	0	0.10396	500	86	20	8		0/1	1/1	1/1	1/1	0/0	0/0	0/0	0/1	0/1	0/1	0/1	0/1	0/0	0/1	0/1	0/1	0/1	1/1	0/0	0/1	0/0	1/1	0/1	0/1	0/1	1/1	0/1	0/0	0/1	0/0	1/1	0/1	0/1	1/1	0/1
12	23738275	T	G	0.923077	0	6	33	0	0.301314	349	153	107	5		1/1	1/1	1/1	1/1	0/1	1/1	1/1	1/1	1/1	1/1	1/1	1/1	1/1	1/1	1/1	1/1	1/1	1/1	1/1	1/1	1/1	1/1	1/1	0/1	1/1	1/1	0/1	0/1	1/1	0/1	1/1	1/1	0/1	1/1	1/1
12	23748699	T	C	0.435897	12	20	7	0	0.0418719	561	45	3	5		0/1	0/0	0/0	0/0	0/1	1/1	1/1	0/0	0/1	0/1	0/1	0/1	1/1	0/1	0/1	0/1	0/1	0/0	1/1	0/1	1/1	0/0	0/1	0/0	0/1	0/0	0/0	0/1	0/1	0/1	0/0	0/1	0/0	0/0	0/1
12	23764553	T	C	0.525641	8	21	10	0	0.833058	37	128	440	9		0/1	0/0	0/0	0/0	1/1	1/1	1/1	0/1	0/1	0/1	0/1	0/1	1/1	0/1	0/1	0/1	0/1	0/0	1/1	0/1	1/1	0/0	0/1	0/1	0/1	0/0	0/1	1/1	0/1	1/1	0/0	0/1	0/1	0/0	0/1
12	23765812	G	A	0.512821	9	20	10	0	0.739737	83	151	375	5		0/1	0/0	0/0	0/0	1/1	1/1	1/1	0/1	0/1	0/1	0/0	0/1	1/1	0/1	0/1	0/1	0/1	0/0	1/1	0/1	1/1	0/0	0/1	0/1	0/1	0/0	0/1	1/1	0/1	1/1	0/0	0/1	0/1	0/0	0/1
12	23771235	G	A	0.0769231	33	6	0	0	0.000819672	609	1	0	4		0/0	0/0	0/0	0/0	0/1	0/0	0/0	0/0	0/0	0/0	0/0	0/0	0/0	0/0	0/0	0/0	0/0	0/0	0/0	0/0	0/0	0/0	0/0	0/1	0/0	0/0	0/1	0/1	0/0	0/1	0/0	0/0	0/1	0/0	0/0
12	23781170	T	C	0.0641026	34	5	0	0	0.74547	78	153	376	7		0/0	0/0	0/0	0/0	0/0	0/0	0/0	0/0	0/0	0/0	0/0	0/0	0/0	0/0	0/0	0/0	0/0	0/0	0/0	0/0	0/0	0/0	0/0	0/1	0/0	0/0	0/1	0/1	0/0	0/1	0/0	0/0	0/1	0/0	0/0
12	23782332	G	A	0.435897	12	20	7	0	0.0330033	568	36	2	8		0/0	0/0	0/0	0/0	0/1	1/1	1/1	0/1	0/1	0/1	0/1	0/1	1/1	0/1	0/1	0/1	0/1	0/0	1/1	0/1	1/1	0/0	0/1	0/0	0/1	0/0	0/0	0/1	0/1	0/1	0/0	0/1	0/0	0/0	0/1
12	23788889	C	T	0.525641	8	21	10	0	0.785246	57	148	405	4		0/1	0/0	0/0	0/0	1/1	1/1	1/1	0/1	0/1	0/1	0/1	0/1	1/1	0/1	0/1	0/1	0/1	0/0	1/1	0/1	1/1	0/0	0/1	0/1	0/1	0/0	0/1	1/1	0/1	1/1	0/0	0/1	0/1	0/0	0/1
12	23806483	C	T	0.525641	8	21	10	0	0.702791	89	184	336	5		0/1	0/0	0/0	0/0	1/1	1/1	1/1	0/1	0/1	0/1	0/1	0/1	1/1	0/1	0/1	0/1	0/1	0/0	1/1	0/1	1/1	0/0	0/1	0/1	0/1	0/0	0/1	1/1	0/1	1/1	0/0	0/1	0/1	0/0	0/1
12	23833869	TA	T	0.525641	8	21	10	0	0.779703	61	145	400	8		0/1	0/0	0/0	0/0	1/1	1/1	1/1	0/1	0/1	0/1	0/1	0/1	1/1	0/1	0/1	0/1	0/1	0/0	1/1	0/1	1/1	0/0	0/1	0/1	0/1	0/0	0/1	1/1	0/1	1/1	0/0	0/1	0/1	0/0	0/1
12	23834976	A	G	0.0769231	33	6	0	0	0.130757	477	103	28	6		0/0	0/0	0/0	0/0	0/1	0/0	0/0	0/0	0/0	0/0	0/0	0/0	0/0	0/0	0/0	0/0	0/0	0/0	0/0	0/0	0/0	0/0	0/0	0/1	0/0	0/0	0/1	0/1	0/0	0/1	0/0	0/0	0/1	0/0	0/0
12	23835234	T	C	0.0769231	33	6	0	0	0.345964	310	174	123	7		0/0	0/0	0/0	0/0	0/1	0/0	0/0	0/0	0/0	0/0	0/0	0/0	0/0	0/0	0/0	0/0	0/0	0/0	0/0	0/0	0/0	0/0	0/0	0/1	0/0	0/0	0/1	0/1	0/0	0/1	0/0	0/0	0/1	0/0	0/0
12	23835273	C	T	0.0769231	33	6	0	0	0.342365	314	173	122	5		0/0	0/0	0/0	0/0	0/1	0/0	0/0	0/0	0/0	0/0	0/0	0/0	0/0	0/0	0/0	0/0	0/0	0/0	0/0	0/0	0/0	0/0	0/0	0/1	0/0	0/0	0/1	0/1	0/0	0/1	0/0	0/0	0/1	0/0	0/0
12	23844827	A	G	0.0769231	33	6	0	0	0.329508	326	166	118	4		0/0	0/0	0/0	0/0	0/1	0/0	0/0	0/0	0/0	0/0	0/0	0/0	0/0	0/0	0/0	0/0	0/0	0/0	0/0	0/0	0/0	0/0	0/0	0/1	0/0	0/0	0/1	0/1	0/0	0/1	0/0	0/0	0/1	0/0	0/0
12	23846624	G	A	0.0769231	33	6	0	0	0.0368852	570	35	5	4		0/0	0/0	0/0	0/0	0/1	0/0	0/0	0/0	0/0	0/0	0/0	0/0	0/0	0/0	0/0	0/0	0/0	0/0	0/0	0/0	0/0	0/0	0/0	0/1	0/0	0/0	0/1	0/1	0/0	0/1	0/0	0/0	0/1	0/0	0/0
12	23846634	C	T	0.0769231	33	6	0	0	0.291803	347	170	93	4		0/0	0/0	0/0	0/0	0/1	0/0	0/0	0/0	0/0	0/0	0/0	0/0	0/0	0/0	0/0	0/0	0/0	0/0	0/0	0/0	0/0	0/0	0/0	0/1	0/0	0/0	0/1	0/1	0/0	0/1	0/0	0/0	0/1	0/0	0/0
12	23847016	T	C	0.0769231	33	6	0	0	0.29064	346	172	91	5		0/0	0/0	0/0	0/0	0/1	0/0	0/0	0/0	0/0	0/0	0/0	0/0	0/0	0/0	0/0	0/0	0/0	0/0	0/0	0/0	0/0	0/0	0/0	0/1	0/0	0/0	0/1	0/1	0/0	0/1	0/0	0/0	0/1	0/0	0/0
12	23847654	C	T	0.0769231	33	6	0	0	0.177632	431	138	39	6		0/0	0/0	0/0	0/0	0/1	0/0	0/0	0/0	0/0	0/0	0/0	0/0	0/0	0/0	0/0	0/0	0/0	0/0	0/0	0/0	0/0	0/0	0/0	0/1	0/0	0/0	0/1	0/1	0/0	0/1	0/0	0/0	0/1	0/0	0/0
12	23848336	A	T	0.0769231	33	6	0	0	0.332512	322	169	118	5		0/0	0/0	0/0	0/0	0/1	0/0	0/0	0/0	0/0	0/0	0/0	0/0	0/0	0/0	0/0	0/0	0/0	0/0	0/0	0/0	0/0	0/0	0/0	0/1	0/0	0/0	0/1	0/1	0/0	0/1	0/0	0/0	0/1	0/0	0/0
12	23848484	C	G	0.0769231	33	6	0	0	0.330049	323	170	116	5		0/0	0/0	0/0	0/0	0/1	0/0	0/0	0/0	0/0	0/0	0/0	0/0	0/0	0/0	0/0	0/0	0/0	0/0	0/0	0/0	0/0	0/0	0/0	0/1	0/0	0/0	0/1	0/1	0/0	0/1	0/0	0/0	0/1	0/0	0/0
12	23848772	A	T	0.0769231	33	6	0	0	0.335796	319	171	119	5		0/0	0/0	0/0	0/0	0/1	0/0	0/0	0/0	0/0	0/0	0/0	0/0	0/0	0/0	0/0	0/0	0/0	0/0	0/0	0/0	0/0	0/0	0/0	0/1	0/0	0/0	0/1	0/1	0/0	0/1	0/0	0/0	0/1	0/0	0/0
12	23849584	A	G	0.0769231	33	6	0	0	0.327842	326	164	117	7		0/0	0/0	0/0	0/0	0/1	0/0	0/0	0/0	0/0	0/0	0/0	0/0	0/0	0/0	0/0	0/0	0/0	0/0	0/0	0/0	0/0	0/0	0/0	0/1	0/0	0/0	0/1	0/1	0/0	0/1	0/0	0/0	0/1	0/0	0/0
12	23849661	A	G	0.0897436	33	5	1	0	0.328666	325	165	117	7		0/0	0/0	0/0	0/0	1/1	0/0	0/0	0/0	0/0	0/0	0/0	0/0	0/0	0/0	0/0	0/0	0/0	0/0	0/0	0/0	0/0	0/0	0/0	0/1	0/0	0/0	0/1	0/1	0/0	0/1	0/0	0/0	0/1	0/0	0/0
12	23850282	T	G	0.0769231	33	6	0	0	0.338789	317	174	120	3		0/0	0/0	0/0	0/0	0/1	0/0	0/0	0/0	0/0	0/0	0/0	0/0	0/0	0/0	0/0	0/0	0/0	0/0	0/0	0/0	0/0	0/0	0/0	0/1	0/0	0/0	0/1	0/1	0/0	0/1	0/0	0/0	0/1	0/0	0/0
12	23850403	T	A	0.0769231	33	6	0	0	0.229133	394	154	63	3		0/0	0/0	0/0	0/0	0/1	0/0	0/0	0/0	0/0	0/0	0/0	0/0	0/0	0/0	0/0	0/0	0/0	0/0	0/0	0/0	0/0	0/0	0/0	0/1	0/0	0/0	0/1	0/1	0/0	0/1	0/0	0/0	0/1	0/0	0/0
12	23850451	C	T	0.525641	8	21	10	0	0.873977	27	100	484	3		0/1	0/0	0/0	0/0	1/1	1/1	1/1	0/1	0/1	0/1	0/1	0/1	1/1	0/1	0/1	0/1	0/1	0/0	1/1	0/1	1/1	0/0	0/1	0/1	0/1	0/0	0/1	1/1	0/1	1/1	0/0	0/1	0/1	0/0	0/1
12	23850480	T	C	0.0769231	33	6	0	0	0.340461	315	172	121	6		0/0	0/0	0/0	0/0	0/1	0/0	0/0	0/0	0/0	0/0	0/0	0/0	0/0	0/0	0/0	0/0	0/0	0/0	0/0	0/0	0/0	0/0	0/0	0/1	0/0	0/0	0/1	0/1	0/0	0/1	0/0	0/0	0/1	0/0	0/0
12	23851135	C	G	0.0769231	33	6	0	0	0.228618	393	152	63	6		0/0	0/0	0/0	0/0	0/1	0/0	0/0	0/0	0/0	0/0	0/0	0/0	0/0	0/0	0/0	0/0	0/0	0/0	0/0	0/0	0/0	0/0	0/0	0/1	0/0	0/0	0/1	0/1	0/0	0/1	0/0	0/0	0/1	0/0	0/0
12	23851832	A	G	0.0769231	33	6	0	0	0.229133	395	152	64	3		0/0	0/0	0/0	0/0	0/1	0/0	0/0	0/0	0/0	0/0	0/0	0/0	0/0	0/0	0/0	0/0	0/0	0/0	0/0	0/0	0/0	0/0	0/0	0/1	0/0	0/0	0/1	0/1	0/0	0/1	0/0	0/0	0/1	0/0	0/0
12	23933629	C	T	0.410256	13	20	6	0	0.47438	206	224	175	9		0/1	0/0	0/0	0/0	0/1	1/1	1/1	0/1	0/1	0/1	0/1	0/1	1/1	0/1	0/1	0/1	0/1	0/0	1/1	0/1	0/1	0/0	0/1	0/0	0/1	0/0	0/0	0/1	0/1	0/1	0/0	0/1	0/0	0/0	0/0
12	24070935	A	G	1	0	0	38	1	1	0	0	543	71		1/1	1/1	1/1	1/1	1/1	1/1	1/1	1/1	1/1	1/1	1/1	1/1	1/1	1/1	1/1	1/1	1/1	1/1	1/1	./.	1/1	1/1	1/1	1/1	1/1	1/1	1/1	1/1	1/1	1/1	1/1	1/1	1/1	1/1	1/1
12	24070936	A	G	1	0	0	38	1	1	0	0	543	71		1/1	1/1	1/1	1/1	1/1	1/1	1/1	1/1	1/1	1/1	1/1	1/1	1/1	1/1	1/1	1/1	1/1	1/1	1/1	./.	1/1	1/1	1/1	1/1	1/1	1/1	1/1	1/1	1/1	1/1	1/1	1/1	1/1	1/1	1/1
12	24194418	T	C	0.0384615	36	3	0	0	0.418874	252	198	154	10		0/0	0/0	0/0	0/0	0/0	0/0	0/0	0/0	0/0	0/0	0/0	0/0	0/0	0/0	0/0	0/0	0/0	0/0	0/0	0/0	0/1	0/0	0/0	0/0	0/0	0/0	0/0	0/0	0/0	0/0	0/0	0/0	0/0	0/0	0/1
15	3862761	G	C	0.551282	9	17	13	0	0.0867769	525	55	25	9		0/1	0/0	1/1	1/1	1/1	1/1	1/1	1/1	1/1	1/1	0/1	0/1	0/1	0/1	0/1	0/0	0/1	0/1	0/1	1/1	0/1	0/1	1/1	0/0	0/1	0/1	1/1	1/1	0/1	0/0	1/1	0/0	0/0	0/0	0/1
15	3862772	G	C	0.166667	28	9	2	0	0.175207	440	118	47	9		0/1	0/0	0/0	0/0	0/0	0/0	0/0	0/0	0/0	0/0	0/0	0/1	0/0	0/0	0/0	1/1	0/1	0/0	0/1	0/0	0/0	0/0	0/0	0/1	0/1	0/0	0/0	0/0	0/0	0/1	0/0	0/0	0/0	0/1	0/0
15	3863193	A	G	0.74359	4	12	23	0	0.280428	361	153	94	6		0/1	0/1	1/1	1/1	1/1	1/1	1/1	1/1	1/1	1/1	0/1	0/1	1/1	1/1	0/1	0/0	0/1	1/1	0/1	1/1	1/1	1/1	1/1	0/0	0/1	1/1	1/1	1/1	0/1	0/1	1/1	1/1	1/1	0/0	1/1
15	3863519	AAG	A	0.0512821	37	0	2	0	0	608	0	0	6		0/0	0/0	0/0	0/0	0/0	0/0	0/0	0/0	0/0	0/0	0/0	0/0	0/0	0/0	0/0	1/1	0/0	0/0	0/0	0/0	0/0	0/0	0/0	0/0	0/0	0/0	0/0	0/0	0/0	0/0	0/0	0/0	0/0	0/0	0/0
15	7176199	G	T	0.0512821	35	4	0	0	0.00258621	577	3	0	34		0/0	0/0	0/0	0/0	0/0	0/0	0/0	0/0	0/0	0/0	0/0	0/0	0/0	0/0	0/1	0/0	0/0	0/0	0/0	0/0	0/0	0/0	0/0	0/0	0/0	0/0	0/0	0/0	0/1	0/0	0/0	0/0	0/0	0/1	0/0
15	7176407	G	A	0.141026	29	9	1	0	0.422547	249	173	159	33		0/1	0/0	0/0	0/0	0/0	0/1	0/0	0/0	0/0	0/0	0/0	0/1	0/0	0/0	0/0	0/0	0/1	0/0	0/1	0/0	0/0	0/0	0/0	1/1	0/1	0/0	0/0	0/0	0/0	0/1	0/0	0/0	0/0	0/1	0/0
15	7176750	G	A	0.769231	4	10	25	0	0.703518	93	168	336	17		1/1	0/1	1/1	1/1	1/1	1/1	1/1	1/1	1/1	1/1	1/1	1/1	0/1	0/1	1/1	0/0	1/1	0/1	1/1	1/1	0/1	0/1	1/1	1/1	1/1	0/1	1/1	1/1	1/1	0/1	1/1	0/1	0/0	1/1	0/1
20	50921459	C	T	0.0128205	38	1	0	0	0.00671141	588	8	0	18		0/0	0/0	0/0	0/0	0/0	0/0	0/0	0/0	0/0	0/0	0/0	0/0	0/0	0/0	0/0	0/0	0/0	0/0	0/0	0/0	0/0	0/0	0/0	0/0	0/0	0/0	0/0	0/0	0/0	0/0	0/0	0/0	0/0	0/0	0/0
20	50926400	G	A	0.974359	0	2	37	0	0.706954	100	154	350	10		1/1	1/1	1/1	1/1	1/1	1/1	1/1	1/1	1/1	1/1	1/1	1/1	1/1	1/1	1/1	1/1	1/1	1/1	1/1	1/1	0/1	1/1	0/1	1/1	1/1	1/1	1/1	1/1	1/1	1/1	1/1	1/1	1/1	1/1	1/1
27	16258031	G	A	0.358974	18	14	7	0	0.157285	446	126	32	10		0/0	0/0	0/0	0/0	0/1	0/1	0/0	0/1	0/1	0/1	0/1	0/1	0/0	0/0	0/1	0/1	1/1	0/0	0/0	1/1	0/0	0/0	0/1	0/1	0/0	0/0	1/1	0/1	1/1	0/0	1/1	0/0	1/1	0/0	0/0
27	16272930	C	T	0.974359	0	2	37	0	0.912541	18	70	518	8		1/1	1/1	1/1	1/1	1/1	1/1	0/1	1/1	1/1	1/1	1/1	1/1	1/1	1/1	1/1	1/1	1/1	1/1	1/1	1/1	1/1	1/1	1/1	1/1	1/1	0/1	1/1	1/1	1/1	1/1	1/1	1/1	1/1	1/1	1/1
27	16272969	A	G	1	0	0	39	0	0.874587	25	102	479	8		1/1	1/1	1/1	1/1	1/1	1/1	1/1	1/1	1/1	1/1	1/1	1/1	1/1	1/1	1/1	1/1	1/1	1/1	1/1	1/1	1/1	1/1	1/1	1/1	1/1	1/1	1/1	1/1	1/1	1/1	1/1	1/1	1/1	1/1	1/1
27	16282230	C	T	0.974359	0	2	37	0	0.663366	112	184	310	8		1/1	1/1	1/1	1/1	1/1	1/1	0/1	1/1	1/1	1/1	1/1	1/1	1/1	1/1	1/1	1/1	1/1	1/1	1/1	1/1	1/1	1/1	1/1	1/1	1/1	0/1	1/1	1/1	1/1	1/1	1/1	1/1	1/1	1/1	1/1
27	16282301	C	T	0.974359	0	2	37	0	0.571429	155	206	241	12		1/1	1/1	1/1	1/1	1/1	1/1	0/1	1/1	1/1	1/1	1/1	1/1	1/1	1/1	1/1	1/1	1/1	1/1	1/1	1/1	1/1	1/1	1/1	1/1	1/1	0/1	1/1	1/1	1/1	1/1	1/1	1/1	1/1	1/1	1/1
27	16306599	A	G	0.833333	3	7	29	0	0.349835	278	232	96	8		1/1	0/1	1/1	0/0	0/0	1/1	0/0	0/1	1/1	1/1	1/1	1/1	0/1	1/1	1/1	1/1	1/1	1/1	0/1	1/1	1/1	1/1	1/1	0/1	1/1	0/1	1/1	1/1	1/1	1/1	1/1	1/1	1/1	1/1	1/1
29	22817185	C	T	0.166667	27	11	1	0	0.160103	431	119	34	30		0/0	0/0	0/0	0/0	0/0	0/1	0/1	0/0	0/0	0/1	0/0	0/0	0/0	0/0	0/1	0/1	0/0	0/0	0/0	0/0	0/0	0/0	0/0	0/1	0/0	0/0	0/0	0/0	0/0	0/0	0/1	0/1	0/1	0/1	0/0
34	12824486	C	G	0.628205	8	13	18	0	0.13759	445	69	42	58		1/1	1/1	1/1	0/0	0/1	0/1	1/1	1/1	1/1	1/1	0/1	0/0	1/1	0/0	0/1	1/1	0/1	1/1	0/1	0/1	1/1	1/1	1/1	1/1	1/1	1/1	0/1	0/1	0/0	0/1	1/1	0/0	0/1	0/0	0/0
36	19925165	C	T	0.0128205	38	1	0	0	0.08981	496	62	21	35		0/0	0/0	0/0	0/0	0/0	0/0	0/0	0/0	0/0	0/0	0/0	0/0	0/0	0/0	0/0	0/0	0/0	0/0	0/0	0/0	0/1	0/0	0/0	0/0	0/0	0/0	0/0	0/0	0/0	0/0	0/0	0/0	0/0	0/0	0/0
36	19925234	C	T	0.74359	2	16	21	0	0.22774	382	138	64	30		0/1	0/1	1/1	0/0	1/1	0/1	1/1	0/1	1/1	0/1	0/1	1/1	1/1	0/1	0/1	0/1	1/1	1/1	1/1	0/1	0/0	1/1	0/1	0/1	1/1	1/1	0/1	1/1	1/1	1/1	1/1	1/1	0/1	1/1	0/1
4	14707107	G	A	0.230769	25	10	4	0	0.0662544	498	61	7	48		0/1	0/0	0/1	0/0	0/0	0/1	0/0	0/0	0/0	1/1	1/1	0/1	0/0	0/0	0/1	0/1	0/1	0/0	0/0	0/0	0/0	0/0	0/0	0/1	0/1	0/0	0/1	1/1	0/0	0/0	0/0	0/0	0/0	0/0	0/0
4	14707776	C	A	0.24359	24	11	4	0	0.0696517	527	68	8	11		0/1	0/0	0/1	0/0	0/0	0/1	0/0	0/0	0/0	1/1	1/1	0/1	0/0	0/0	0/1	0/1	0/1	0/0	0/0	0/1	0/0	0/0	0/0	0/1	0/1	0/0	0/1	1/1	0/0	0/0	0/0	0/0	0/0	0/0	0/0
4	14738834	G	A	1	0	0	38	1	0.592869	142	207	254	11		./.	1/1	1/1	1/1	1/1	1/1	1/1	1/1	1/1	1/1	1/1	1/1	1/1	1/1	1/1	1/1	1/1	1/1	1/1	1/1	1/1	1/1	1/1	1/1	1/1	1/1	1/1	1/1	1/1	1/1	1/1	1/1	1/1	1/1	1/1
4	14781642	A	G	1	0	0	39	0	0.881271	27	88	483	16		1/1	1/1	1/1	1/1	1/1	1/1	1/1	1/1	1/1	1/1	1/1	1/1	1/1	1/1	1/1	1/1	1/1	1/1	1/1	1/1	1/1	1/1	1/1	1/1	1/1	1/1	1/1	1/1	1/1	1/1	1/1	1/1	1/1	1/1	1/1
4	14809126	T	C	0.692308	2	20	17	0	0.220367	405	124	70	15		0/1	0/1	0/1	0/1	0/1	0/1	0/0	0/1	1/1	1/1	1/1	1/1	0/1	0/1	0/1	1/1	1/1	1/1	0/1	0/1	0/1	0/1	1/1	1/1	1/1	1/1	1/1	0/1	1/1	0/1	0/1	1/1	1/1	0/1	0/0
4	20468123	C	T	0.205128	24	14	1	0	0.327243	301	208	93	12		0/0	0/1	0/1	0/0	0/0	0/1	0/0	0/1	0/0	0/0	0/1	0/0	0/1	0/0	1/1	0/0	0/1	0/0	0/0	0/1	0/0	0/0	0/0	0/0	0/1	0/0	0/0	0/1	0/0	0/1	0/0	0/0	0/0	0/1	0/0
4	20500420	C	T	0.0512821	35	4	0	0	0.0817717	514	50	23	27		0/0	0/0	0/0	0/0	0/0	0/1	0/0	0/0	0/0	0/0	0/1	0/0	0/0	0/0	0/0	0/0	0/1	0/0	0/0	0/0	0/0	0/0	0/0	0/0	0/1	0/0	0/0	0/0	0/0	0/0	0/0	0/0	0/0	0/0	0/0
4	20514275	C	T	0.0641026	34	5	0	0	0.111765	490	77	28	19		0/0	0/0	0/0	0/0	0/0	0/1	0/0	0/0	0/0	0/0	0/1	0/0	0/0	0/0	0/1	0/0	0/1	0/0	0/0	0/0	0/0	0/0	0/0	0/0	0/1	0/0	0/0	0/0	0/0	0/0	0/0	0/0	0/0	0/0	0/0
4	60362826	C	T	0.102564	31	8	0	0	0.0614618	544	42	16	12		0/0	0/0	0/0	0/0	0/0	0/0	0/0	0/0	0/0	0/1	0/0	0/1	0/0	0/1	0/0	0/1	0/0	0/0	0/0	0/0	0/0	0/0	0/1	0/0	0/1	0/0	0/0	0/0	0/1	0/0	0/0	0/0	0/0	0/0	0/0
5	31682564	G	GT	1	0	0	39	0	1	0	0	563	51		1/1	1/1	1/1	1/1	1/1	1/1	1/1	1/1	1/1	1/1	1/1	1/1	1/1	1/1	1/1	1/1	1/1	1/1	1/1	1/1	1/1	1/1	1/1	1/1	1/1	1/1	1/1	1/1	1/1	1/1	1/1	1/1	1/1	1/1	1/1
5	31683226	A	AC	1	0	0	39	0	0.999147	0	1	585	28		1/1	1/1	1/1	1/1	1/1	1/1	1/1	1/1	1/1	1/1	1/1	1/1	1/1	1/1	1/1	1/1	1/1	1/1	1/1	1/1	1/1	1/1	1/1	1/1	1/1	1/1	1/1	1/1	1/1	1/1	1/1	1/1	1/1	1/1	1/1
6	7487466	CCCGCCGCGG	CCCGCCGCGGCCGCCGCGG	0.216216	23	12	2	2	0.17191	328	81	36	169		0/0	0/1	0/0	0/0	0/0	0/0	0/0	0/0	0/0	0/0	0/1	0/0	0/0	0/0	0/1	0/0	0/1	./.	0/0	./.	0/1	0/1	0/0	0/1	0/0	0/0	0/1	0/0	0/0	1/1	0/0	1/1	0/0	0/1	0/0
8	1223158	A	C	0.0128205	38	1	0	0	0.0100503	585	12	0	17		0/0	0/0	0/0	0/0	0/0	0/0	0/0	0/0	0/0	0/0	0/1	0/0	0/0	0/0	0/0	0/0	0/0	0/0	0/0	0/0	0/0	0/0	0/0	0/0	0/0	0/0	0/0	0/0	0/0	0/0	0/0	0/0	0/0	0/0	0/0
8	70014914	T	G	0.5	11	17	11	0	0.578333	154	198	248	14		0/1	0/0	0/1	0/0	0/0	1/1	1/1	0/0	0/1	0/1	0/0	1/1	0/1	0/0	1/1	0/0	0/1	1/1	0/1	0/1	1/1	0/0	0/1	0/1	0/1	0/1	0/0	0/0	0/1	1/1	0/1	1/1	1/1	1/1	0/1
8	70014947	C	T	0.128205	30	8	1	0	0.0249584	576	20	5	13		0/0	0/0	0/0	0/0	0/0	0/0	0/0	0/0	0/0	0/1	0/0	0/0	0/0	0/0	0/1	0/0	0/0	0/1	0/1	0/0	1/1	0/0	0/0	0/1	0/0	0/0	0/0	0/0	0/0	0/1	0/1	0/0	0/0	0/0	0/1
8	70027766	G	A	0.128205	30	8	1	0	0.121849	475	95	25	19		0/0	0/0	0/0	0/0	0/0	0/0	0/0	0/0	0/0	0/1	0/0	0/0	0/0	0/0	0/1	0/0	0/0	0/1	0/1	0/0	1/1	0/0	0/0	0/1	0/0	0/0	0/0	0/0	0/0	0/1	0/1	0/0	0/0	0/0	0/1
8	70032522	G	A	0.115385	31	7	1	0	0.00584307	593	5	1	15		0/0	0/0	0/0	0/0	0/0	0/0	0/0	0/0	0/0	0/1	0/0	0/0	0/0	0/0	0/0	0/0	0/0	0/1	0/1	0/0	1/1	0/0	0/0	0/1	0/0	0/0	0/0	0/0	0/0	0/1	0/1	0/0	0/0	0/0	0/1
8	70035020	T	C	0.128205	30	8	1	0	0.145833	457	111	32	14		0/0	0/0	0/0	0/0	0/0	0/0	0/0	0/0	0/0	0/1	0/0	0/0	0/0	0/0	0/1	0/0	0/0	0/1	0/1	0/0	1/1	0/0	0/0	0/1	0/0	0/0	0/0	0/0	0/0	0/1	0/1	0/0	0/0	0/0	0/1
8	70038746	G	A	0.166667	27	11	1	0	0.0742905	522	65	12	15		0/1	0/0	0/0	0/0	0/0	0/1	0/1	0/0	0/1	0/0	0/0	0/0	0/0	0/0	0/1	0/0	0/1	0/1	0/0	0/0	0/0	0/0	0/0	0/0	0/1	0/1	0/0	0/0	0/0	0/0	0/0	0/0	1/1	0/0	0/0
8	70038776	C	T	0.128205	30	8	1	0	0.0733333	521	70	9	14		0/0	0/0	0/0	0/0	0/0	0/0	0/0	0/0	0/0	0/1	0/0	0/0	0/0	0/0	0/1	0/0	0/0	0/1	0/1	0/0	1/1	0/0	0/0	0/1	0/0	0/0	0/0	0/0	0/0	0/1	0/1	0/0	0/0	0/0	0/1
8	70056119	C	T	0.192308	26	11	2	0	0.0692821	529	57	13	15		1/1	0/0	0/0	0/0	0/0	0/1	0/1	0/0	0/1	0/0	0/0	0/0	0/0	0/0	0/1	0/0	0/1	0/1	0/0	0/0	0/0	0/0	0/0	0/0	0/1	0/1	0/0	0/0	0/0	0/0	0/0	0/1	1/1	0/0	0/0
8	70058178	T	C	0.128205	30	8	1	0	0.069398	526	61	11	16		0/0	0/0	0/0	0/0	0/0	0/0	0/0	0/0	0/0	0/1	0/0	0/0	0/0	0/0	0/1	0/0	0/0	0/1	0/1	0/0	1/1	0/0	0/0	0/1	0/0	0/0	0/0	0/0	0/0	0/1	0/1	0/0	0/0	0/0	0/1
8	70058476	C	T	0.128205	30	8	1	0	0.0707155	525	67	9	13		0/0	0/0	0/0	0/0	0/0	0/0	0/0	0/0	0/0	0/1	0/0	0/0	0/0	0/0	0/1	0/0	0/0	0/1	0/1	0/0	1/1	0/0	0/0	0/1	0/0	0/0	0/0	0/0	0/0	0/1	0/1	0/0	0/0	0/0	0/1
8	70060154	T	C	0.128205	30	8	1	0	0.120573	472	99	22	21		0/0	0/0	0/0	0/0	0/0	0/0	0/0	0/0	0/0	0/1	0/0	0/0	0/0	0/0	0/1	0/0	0/0	0/1	0/1	0/0	1/1	0/0	0/0	0/1	0/0	0/0	0/0	0/0	0/0	0/1	0/1	0/0	0/0	0/0	0/1
8	70060230	C	T	0.128205	30	8	1	0	0.0751689	514	67	11	22		0/0	0/0	0/0	0/0	0/0	0/0	0/0	0/0	0/0	0/1	0/0	0/0	0/0	0/0	0/1	0/0	0/0	0/1	0/1	0/0	1/1	0/0	0/0	0/1	0/0	0/0	0/0	0/0	0/0	0/1	0/1	0/0	0/0	0/0	0/1
8	70060619	T	C	0.307692	19	16	4	0	0.200669	412	132	54	16		0/1	0/0	0/0	0/0	0/0	0/1	0/1	0/0	0/1	0/1	0/0	0/0	0/0	0/0	1/1	0/0	0/1	1/1	0/1	0/0	1/1	0/0	0/0	0/1	0/1	0/1	0/0	0/0	0/0	0/1	0/1	0/1	1/1	0/0	0/1
8	70060784	T	C	0.179487	26	12	1	0	0.0942761	498	80	16	20		0/1	0/0	0/0	0/0	0/0	0/1	0/1	0/0	0/1	0/0	0/0	0/0	0/0	0/0	0/1	0/0	0/1	0/1	0/0	0/0	0/0	0/0	0/0	0/0	0/1	0/1	0/0	0/0	0/0	0/0	0/0	0/1	1/1	0/0	0/0
8	70062428	G	A	0.128205	30	8	1	0	0.00856164	576	6	2	30		0/0	0/0	0/0	0/0	0/0	0/0	0/0	0/0	0/0	0/1	0/0	0/0	0/0	0/0	0/1	0/0	0/0	0/1	0/1	0/0	1/1	0/0	0/0	0/1	0/0	0/0	0/0	0/0	0/0	0/1	0/1	0/0	0/0	0/0	0/1
8	70063658	G	A	0.115385	31	7	1	0	0.00774527	574	5	2	33		0/0	0/0	0/0	0/0	0/0	0/0	0/0	0/0	0/0	0/1	0/0	0/0	0/0	0/0	0/1	0/0	0/0	0/1	0/0	0/0	1/1	0/0	0/0	0/1	0/0	0/0	0/0	0/0	0/0	0/1	0/1	0/0	0/0	0/0	0/1
8	70064306	C	T	0.128205	30	8	1	0	0.00511073	582	4	1	27		0/0	0/0	0/0	0/0	0/0	0/0	0/0	0/0	0/0	0/1	0/0	0/0	0/0	0/0	0/1	0/0	0/0	0/1	0/1	0/0	1/1	0/0	0/0	0/1	0/0	0/0	0/0	0/0	0/0	0/1	0/1	0/0	0/0	0/0	0/1
9	5575403	C	T	0.0897436	32	7	0	0	0.230298	363	153	55	43		0/0	0/0	0/1	0/0	0/0	0/0	0/0	0/1	0/0	0/0	0/0	0/0	0/0	0/0	0/1	0/0	0/0	0/0	0/0	0/0	0/0	0/1	0/0	0/0	0/0	0/0	0/0	0/0	0/0	0/0	0/1	0/0	0/0	0/0	0/1
9	5576787	C	T	0.75641	2	15	22	0	0.72007	75	168	325	46		0/0	1/1	0/1	0/1	1/1	1/1	0/1	0/1	1/1	1/1	1/1	0/1	1/1	0/1	0/1	1/1	1/1	0/1	1/1	1/1	0/1	0/1	1/1	1/1	0/0	1/1	0/1	1/1	1/1	1/1	0/1	1/1	1/1	1/1	0/1
9	5576813	C	A	0.102564	31	8	0	0	0.214038	378	151	48	37		0/0	0/0	0/1	0/0	0/0	0/0	0/0	0/1	0/0	0/0	0/0	0/0	0/0	0/0	0/1	0/0	0/0	0/1	0/0	0/0	0/0	0/1	0/0	0/0	0/0	0/0	0/0	0/0	0/0	0/0	0/1	0/0	0/0	0/0	0/1
1	106388551	T	C	0.0384615	36	3	0	0	0.0543478	538	55	5	16		0/0	0/0	0/0	0/0	0/0	0/1	0/0	0/0	0/0	0/0	0/0	0/0	0/0	0/0	0/0	0/0	0/0	0/0	0/0	0/0	0/0	0/0	0/0	0/0	0/0	0/0	0/0	0/1	0/0	0/0	0/0	0/0	0/0	0/0	0/0
1	106390807	G	A	0.166667	27	11	1	0	0.129934	481	96	31	6		1/1	0/0	0/0	0/0	0/0	0/1	0/1	0/0	0/0	0/0	0/1	0/0	0/0	0/0	0/0	0/0	0/0	0/0	0/0	0/0	0/0	0/0	0/1	0/0	0/1	0/1	0/1	0/0	0/1	0/0	0/0	0/0	0/0	0/1	0/0
1	106395186	T	C	0.128205	29	10	0	0	0.541597	162	227	212	13		0/0	0/0	0/0	0/1	0/1	0/0	0/0	0/0	0/0	0/0	0/0	0/0	0/1	0/0	0/0	0/1	0/1	0/1	0/0	0/0	0/0	0/1	0/0	0/0	0/0	0/0	0/0	0/0	0/0	0/0	0/0	0/0	0/0	0/1	0/1
1	106399537	G	A	0.0128205	38	1	0	0	0.048495	544	50	4	16		0/0	0/0	0/0	0/0	0/0	0/0	0/0	0/0	0/0	0/0	0/0	0/0	0/0	0/0	0/0	0/0	0/0	0/0	0/0	0/0	0/0	0/0	0/0	0/0	0/0	0/0	0/0	0/0	0/0	0/0	0/0	0/0	0/0	0/0	0/0
1	106400489	G	A	0.115385	30	9	0	0	0.479933	195	232	171	16		0/0	0/0	0/0	0/1	0/1	0/0	0/0	0/0	0/0	0/0	0/0	0/0	0/1	0/0	0/0	0/0	0/1	0/1	0/0	0/0	0/0	0/1	0/0	0/0	0/0	0/0	0/0	0/0	0/0	0/0	0/0	0/0	0/0	0/1	0/1
1	106401163	T	C	0.115385	30	9	0	0	0.536134	162	228	205	19		0/0	0/0	0/0	0/1	0/1	0/0	0/0	0/0	0/0	0/0	0/0	0/0	0/1	0/0	0/0	0/1	0/0	0/1	0/0	0/0	0/0	0/1	0/0	0/0	0/0	0/0	0/0	0/0	0/0	0/0	0/0	0/0	0/0	0/1	0/1
1	106408251	A	G	0.0384615	36	3	0	0	0.0405629	563	33	8	10		0/0	0/0	0/0	0/0	0/0	0/1	0/0	0/0	0/0	0/0	0/0	0/0	0/0	0/0	0/0	0/0	0/0	0/0	0/0	0/0	0/0	0/0	0/0	0/0	0/0	0/0	0/0	0/1	0/0	0/0	0/0	0/0	0/0	0/0	0/0
1	106414262	C	T	0.115385	30	9	0	0	0.433168	236	215	155	8		0/0	0/0	0/0	0/1	0/1	0/0	0/0	0/0	0/0	0/0	0/0	0/0	0/1	0/0	0/0	0/1	0/1	0/0	0/0	0/0	0/0	0/1	0/0	0/0	0/0	0/0	0/0	0/0	0/0	0/0	0/0	0/0	0/0	0/1	0/1
1	106425871	A	G	0.153846	27	12	0	0	0.0746269	524	68	11	11		0/1	0/0	0/0	0/0	0/0	0/1	0/1	0/0	0/0	0/0	0/1	0/0	0/0	0/0	0/0	0/0	0/0	0/0	0/0	0/0	0/0	0/0	0/1	0/0	0/1	0/1	0/1	0/0	0/1	0/0	0/0	0/0	0/0	0/1	0/0
1	106426261	T	C	0.179487	26	12	1	0	0.0720268	522	64	11	17		0/1	0/1	0/0	0/0	0/0	0/1	1/1	0/0	0/0	0/0	0/1	0/0	0/0	0/0	0/0	0/0	0/0	0/0	0/0	0/0	0/0	0/0	0/1	0/0	0/1	0/1	0/1	0/0	0/1	0/0	0/0	0/0	0/0	0/1	0/0
1	106440987	G	A	0.0384615	36	3	0	0	0.0632184	548	45	16	5		0/0	0/0	0/0	0/0	0/0	0/1	0/0	0/0	0/0	0/0	0/0	0/0	0/0	0/0	0/0	0/0	0/0	0/0	0/0	0/0	0/0	0/0	0/0	0/0	0/0	0/0	0/0	0/1	0/0	0/0	0/0	0/0	0/0	0/0	0/0
1	106444172	G	A	0.179487	25	14	0	0	0.159836	456	113	41	4		0/1	0/1	0/0	0/0	0/0	0/1	0/1	0/0	0/0	0/0	0/1	0/0	0/0	0/0	0/0	0/0	0/0	0/1	0/0	0/0	0/0	0/0	0/1	0/0	0/1	0/1	0/1	0/0	0/1	0/0	0/0	0/0	0/0	0/1	0/0
1	106446744	T	C	0.0512821	35	4	0	0	0.1771	392	215	0	7		0/0	0/0	0/0	0/0	0/0	0/0	0/0	0/0	0/0	0/0	0/0	0/0	0/0	0/0	0/0	0/0	0/0	0/0	0/0	0/1	0/0	0/0	0/0	0/0	0/0	0/1	0/1	0/0	0/0	0/0	0/0	0/0	0/0	0/0	0/0
1	106446755	T	G	0.0512821	35	4	0	0	0.196046	369	238	0	7		0/0	0/0	0/0	0/0	0/0	0/0	0/0	0/0	0/0	0/0	0/0	0/0	0/0	0/0	0/0	0/0	0/0	0/0	0/0	0/1	0/0	0/0	0/0	0/0	0/0	0/1	0/1	0/0	0/0	0/0	0/0	0/0	0/0	0/0	0/0
1	106446756	T	A	0.0512821	35	4	0	0	0.196046	369	238	0	7		0/0	0/0	0/0	0/0	0/0	0/0	0/0	0/0	0/0	0/0	0/0	0/0	0/0	0/0	0/0	0/0	0/0	0/0	0/0	0/1	0/0	0/0	0/0	0/0	0/0	0/1	0/1	0/0	0/0	0/0	0/0	0/0	0/0	0/0	0/0
1	106450880	C	T	0.0128205	38	1	0	0	0.0658979	542	50	15	7		0/0	0/0	0/0	0/0	0/0	0/0	0/0	0/0	0/0	0/0	0/0	0/0	0/0	0/0	0/0	0/0	0/0	0/1	0/0	0/0	0/0	0/0	0/0	0/0	0/0	0/0	0/0	0/0	0/0	0/0	0/0	0/0	0/0	0/0	0/0
1	106455262	C	A	0.184211	24	14	0	1	0.0961538	504	73	21	16		0/1	0/1	0/0	0/0	0/0	0/1	0/1	0/0	0/0	0/0	0/1	0/0	0/0	0/0	0/0	./.	0/0	0/1	0/0	0/0	0/0	0/0	0/1	0/0	0/1	0/1	0/1	0/0	0/1	0/0	0/0	0/0	0/0	0/1	0/0
17	20524866	A	G	0.679487	7	11	21	0	0.0872483	515	58	23	18		1/1	1/1	1/1	0/1	1/1	0/1	1/1	1/1	1/1	0/1	0/0	1/1	0/1	1/1	1/1	1/1	0/0	1/1	1/1	1/1	0/1	1/1	0/1	0/0	0/1	0/0	0/1	0/0	0/1	1/1	1/1	0/0	1/1	0/0	0/1
17	20525801	A	G	0.705128	5	13	21	0	0.0896147	513	61	23	17		1/1	1/1	1/1	0/1	1/1	0/1	1/1	1/1	1/1	0/1	0/1	1/1	0/1	1/1	1/1	1/1	0/1	1/1	1/1	1/1	0/1	1/1	0/1	0/0	0/1	0/0	0/1	0/0	0/1	1/1	1/1	0/0	1/1	0/0	0/1
17	20534866	C	T	0.705128	5	13	21	0	0.00940171	577	5	3	29		1/1	1/1	1/1	0/1	1/1	0/1	1/1	1/1	1/1	0/1	0/1	1/1	0/1	1/1	1/1	1/1	0/1	1/1	1/1	1/1	0/1	1/1	0/1	0/0	0/1	0/0	0/1	0/0	0/1	1/1	1/1	0/0	1/1	0/0	0/1
17	20539575	G	A	0.948718	0	4	35	0	0.570789	156	167	235	56		1/1	1/1	1/1	0/1	1/1	0/1	1/1	1/1	1/1	1/1	1/1	1/1	1/1	1/1	1/1	1/1	1/1	1/1	1/1	1/1	1/1	1/1	1/1	0/1	1/1	0/1	1/1	1/1	1/1	1/1	1/1	1/1	1/1	1/1	1/1
17	20541137	A	G	0.947368	0	4	34	1	0.55662	159	191	224	40		1/1	1/1	1/1	0/1	1/1	0/1	1/1	1/1	1/1	1/1	1/1	1/1	1/1	1/1	1/1	1/1	1/1	1/1	1/1	./.	1/1	1/1	1/1	0/1	1/1	0/1	1/1	1/1	1/1	1/1	1/1	1/1	1/1	1/1	1/1
17	20544546	G	A	0.948718	0	4	35	0	0.506667	192	208	200	14		1/1	1/1	1/1	0/1	1/1	0/1	1/1	1/1	1/1	1/1	1/1	1/1	1/1	1/1	1/1	1/1	1/1	1/1	1/1	1/1	1/1	1/1	1/1	0/1	1/1	0/1	1/1	1/1	1/1	1/1	1/1	1/1	1/1	1/1	1/1
17	20574360	G	C	0.948718	0	4	35	0	0.526007	177	211	208	18		1/1	1/1	1/1	0/1	1/1	0/1	1/1	1/1	1/1	1/1	1/1	1/1	1/1	1/1	1/1	1/1	1/1	1/1	1/1	1/1	1/1	1/1	1/1	0/1	1/1	0/1	1/1	1/1	1/1	1/1	1/1	1/1	1/1	1/1	1/1
17	20619373	G	GC	0.692308	6	12	21	0	0.136738	473	102	32	7		1/1	1/1	1/1	0/1	1/1	0/1	1/1	1/1	1/1	0/1	0/0	1/1	0/1	1/1	1/1	1/1	0/1	1/1	1/1	1/1	0/1	1/1	0/1	0/0	0/1	0/0	0/1	0/0	0/1	1/1	1/1	0/0	1/1	0/0	0/1
17	21283064	GC	G	1	0	0	38	1	0.98995	2	8	587	17		1/1	1/1	1/1	1/1	1/1	1/1	1/1	1/1	1/1	1/1	1/1	1/1	1/1	1/1	1/1	./.	1/1	1/1	1/1	1/1	1/1	1/1	1/1	1/1	1/1	1/1	1/1	1/1	1/1	1/1	1/1	1/1	1/1	1/1	1/1
17	52901070	G	C	1	0	0	35	4	1	0	0	533	81		1/1	./.	1/1	1/1	1/1	1/1	1/1	1/1	1/1	1/1	1/1	1/1	1/1	1/1	1/1	./.	1/1	./.	./.	1/1	1/1	1/1	1/1	1/1	1/1	1/1	1/1	1/1	1/1	1/1	1/1	1/1	1/1	1/1	1/1
17	52901071	G	C	1	0	0	35	4	1	0	0	533	81		1/1	./.	1/1	1/1	1/1	1/1	1/1	1/1	1/1	1/1	1/1	1/1	1/1	1/1	1/1	./.	1/1	./.	./.	1/1	1/1	1/1	1/1	1/1	1/1	1/1	1/1	1/1	1/1	1/1	1/1	1/1	1/1	1/1	1/1
17	52901078	G	T	1	0	0	35	4	1	0	0	538	76		1/1	./.	1/1	1/1	1/1	1/1	1/1	1/1	1/1	1/1	1/1	1/1	1/1	1/1	1/1	./.	1/1	./.	./.	1/1	1/1	1/1	1/1	1/1	1/1	1/1	1/1	1/1	1/1	1/1	1/1	1/1	1/1	1/1	1/1
17	52901083	A	T	1	0	0	35	4	0.986965	1	12	524	77		1/1	./.	1/1	1/1	1/1	1/1	1/1	1/1	1/1	1/1	1/1	1/1	1/1	1/1	1/1	./.	1/1	./.	./.	1/1	1/1	1/1	1/1	1/1	1/1	1/1	1/1	1/1	1/1	1/1	1/1	1/1	1/1	1/1	1/1
17	52901084	A	C	1	0	0	35	4	0.986965	1	12	524	77		1/1	./.	1/1	1/1	1/1	1/1	1/1	1/1	1/1	1/1	1/1	1/1	1/1	1/1	1/1	./.	1/1	./.	./.	1/1	1/1	1/1	1/1	1/1	1/1	1/1	1/1	1/1	1/1	1/1	1/1	1/1	1/1	1/1	1/1
17	52901098	T	TTG	1	0	0	39	0	1	0	0	570	44		1/1	1/1	1/1	1/1	1/1	1/1	1/1	1/1	1/1	1/1	1/1	1/1	1/1	1/1	1/1	1/1	1/1	1/1	1/1	1/1	1/1	1/1	1/1	1/1	1/1	1/1	1/1	1/1	1/1	1/1	1/1	1/1	1/1	1/1	1/1
17	52901101	A	C	1	0	0	39	0	1	0	0	572	42		1/1	1/1	1/1	1/1	1/1	1/1	1/1	1/1	1/1	1/1	1/1	1/1	1/1	1/1	1/1	1/1	1/1	1/1	1/1	1/1	1/1	1/1	1/1	1/1	1/1	1/1	1/1	1/1	1/1	1/1	1/1	1/1	1/1	1/1	1/1
17	52901117	TGC	T	1	0	0	39	0	0.979764	12	0	581	21		1/1	1/1	1/1	1/1	1/1	1/1	1/1	1/1	1/1	1/1	1/1	1/1	1/1	1/1	1/1	1/1	1/1	1/1	1/1	1/1	1/1	1/1	1/1	1/1	1/1	1/1	1/1	1/1	1/1	1/1	1/1	1/1	1/1	1/1	1/1
17	52901120	A	T	1	0	0	39	0	0.981419	11	0	581	22		1/1	1/1	1/1	1/1	1/1	1/1	1/1	1/1	1/1	1/1	1/1	1/1	1/1	1/1	1/1	1/1	1/1	1/1	1/1	1/1	1/1	1/1	1/1	1/1	1/1	1/1	1/1	1/1	1/1	1/1	1/1	1/1	1/1	1/1	1/1
17	52901127	T	TCC	1	0	0	39	0	1	0	0	582	32		1/1	1/1	1/1	1/1	1/1	1/1	1/1	1/1	1/1	1/1	1/1	1/1	1/1	1/1	1/1	1/1	1/1	1/1	1/1	1/1	1/1	1/1	1/1	1/1	1/1	1/1	1/1	1/1	1/1	1/1	1/1	1/1	1/1	1/1	1/1
17	52901159	C	G	1	0	0	39	0	1	0	0	591	23		1/1	1/1	1/1	1/1	1/1	1/1	1/1	1/1	1/1	1/1	1/1	1/1	1/1	1/1	1/1	1/1	1/1	1/1	1/1	1/1	1/1	1/1	1/1	1/1	1/1	1/1	1/1	1/1	1/1	1/1	1/1	1/1	1/1	1/1	1/1
18	51036400	A	T	1	0	0	39	0	0.910362	29	51	528	6		1/1	1/1	1/1	1/1	1/1	1/1	1/1	1/1	1/1	1/1	1/1	1/1	1/1	1/1	1/1	1/1	1/1	1/1	1/1	1/1	1/1	1/1	1/1	1/1	1/1	1/1	1/1	1/1	1/1	1/1	1/1	1/1	1/1	1/1	1/1
18	51040369	G	C	1	0	0	39	0	0.998342	1	0	602	11		1/1	1/1	1/1	1/1	1/1	1/1	1/1	1/1	1/1	1/1	1/1	1/1	1/1	1/1	1/1	1/1	1/1	1/1	1/1	1/1	1/1	1/1	1/1	1/1	1/1	1/1	1/1	1/1	1/1	1/1	1/1	1/1	1/1	1/1	1/1
18	51040370	C	CT	1	0	0	39	0	0.998342	1	0	602	11		1/1	1/1	1/1	1/1	1/1	1/1	1/1	1/1	1/1	1/1	1/1	1/1	1/1	1/1	1/1	1/1	1/1	1/1	1/1	1/1	1/1	1/1	1/1	1/1	1/1	1/1	1/1	1/1	1/1	1/1	1/1	1/1	1/1	1/1	1/1
18	51040372	AGAGGAG	A	1	0	0	39	0	1	0	0	602	12		1/1	1/1	1/1	1/1	1/1	1/1	1/1	1/1	1/1	1/1	1/1	1/1	1/1	1/1	1/1	1/1	1/1	1/1	1/1	1/1	1/1	1/1	1/1	1/1	1/1	1/1	1/1	1/1	1/1	1/1	1/1	1/1	1/1	1/1	1/1
18	51040381	T	TCTTC	1	0	0	39	0	1	0	0	602	12		1/1	1/1	1/1	1/1	1/1	1/1	1/1	1/1	1/1	1/1	1/1	1/1	1/1	1/1	1/1	1/1	1/1	1/1	1/1	1/1	1/1	1/1	1/1	1/1	1/1	1/1	1/1	1/1	1/1	1/1	1/1	1/1	1/1	1/1	1/1
18	51041183	G	A	0.0128205	38	1	0	0	0.00248344	601	3	0	10		0/0	0/0	0/0	0/0	0/0	0/0	0/0	0/0	0/0	0/0	0/0	0/0	0/0	0/0	0/0	0/0	0/0	0/0	0/0	0/1	0/0	0/0	0/0	0/0	0/0	0/0	0/0	0/0	0/0	0/0	0/0	0/0	0/0	0/0	0/0
23	48971135	G	A	0.641026	6	16	17	0	0.597521	135	217	253	9		1/1	1/1	0/1	0/0	0/1	1/1	0/0	0/1	1/1	0/0	0/1	0/0	0/1	0/1	0/0	0/1	1/1	1/1	1/1	1/1	1/1	0/1	0/0	0/1	1/1	1/1	0/1	0/1	1/1	0/1	0/1	1/1	1/1	0/1	1/1
23	48971167	C	G	0.282051	22	12	5	0	0.12314	476	109	20	9		1/1	0/1	0/1	0/0	0/0	0/0	0/0	0/0	0/1	0/0	0/1	0/0	0/0	0/0	0/0	0/0	1/1	0/0	0/0	0/1	0/0	0/0	0/0	0/1	1/1	0/0	0/1	0/1	0/1	0/1	0/0	0/1	0/0	0/0	1/1
23	48971192	C	T	0.0128205	38	1	0	0	0.0884298	517	69	19	9		0/0	0/0	0/0	0/0	0/0	0/0	0/0	0/0	0/0	0/0	0/0	0/0	0/0	0/0	0/0	0/0	0/0	0/0	0/0	0/0	0/1	0/0	0/0	0/0	0/0	0/0	0/0	0/0	0/0	0/0	0/0	0/0	0/0	0/0	0/0
23	48999860	C	T	0.102564	31	8	0	0	0.313545	317	187	94	16		0/0	0/0	0/0	0/0	0/0	0/0	0/0	0/1	0/0	0/0	0/1	0/0	0/1	0/1	0/1	0/1	0/0	0/1	0/0	0/0	0/0	0/0	0/0	0/0	0/0	0/1	0/0	0/0	0/0	0/0	0/0	0/0	0/0	0/0	0/0
23	48999890	G	T	0.923077	0	6	33	0	0.947934	13	37	555	9		1/1	1/1	1/1	1/1	1/1	0/1	1/1	0/1	0/1	1/1	1/1	1/1	1/1	0/1	1/1	1/1	1/1	1/1	0/1	1/1	1/1	1/1	1/1	1/1	1/1	1/1	1/1	1/1	1/1	1/1	1/1	1/1	1/1	1/1	1/1
23	49018147	T	C	0.448718	13	17	9	0	0.452815	217	227	160	10		0/0	0/1	0/1	1/1	1/1	0/0	1/1	0/0	0/0	1/1	0/0	1/1	0/1	0/0	0/1	0/1	0/0	0/1	0/0	0/1	0/1	1/1	1/1	0/1	0/0	0/1	0/1	0/1	0/1	0/1	0/1	0/0	1/1	0/1	0/0
23	49020530	T	C	0.0512821	35	4	0	0	0.130363	473	108	25	8		0/0	0/0	0/0	0/0	0/0	0/1	0/0	0/0	0/0	0/0	0/0	0/0	0/0	0/0	0/0	0/0	0/0	0/0	0/1	0/0	0/0	0/0	0/0	0/0	0/0	0/0	0/0	0/0	0/0	0/0	0/1	0/0	0/0	0/1	0/0
23	49022951	A	G	0.25641	23	12	4	0	0.093482	507	43	33	31		0/0	0/1	0/0	0/0	1/1	0/0	0/0	0/1	0/0	0/0	0/1	0/0	0/0	0/1	1/1	0/0	0/0	0/1	0/0	0/1	0/1	0/1	0/0	0/0	0/0	0/1	0/0	0/0	0/1	0/0	0/0	0/0	1/1	0/0	0/0
23	49022958	T	C	0.223684	26	7	5	1	0.145581	448	90	39	37		0/0	0/0	0/1	1/1	0/0	0/0	1/1	0/0	./.	1/1	0/0	1/1	0/0	0/0	0/0	0/0	0/0	0/0	0/0	0/0	0/0	0/1	1/1	0/1	0/0	0/0	0/1	0/1	0/0	0/1	0/0	0/0	0/0	0/1	0/0
23	49024450	C	T	0.294872	21	13	5	0	0.197044	415	148	46	5		0/0	0/0	0/1	1/1	0/1	0/0	1/1	0/0	0/0	1/1	0/0	1/1	0/1	0/0	0/1	0/1	0/0	0/0	0/0	0/0	0/0	0/1	1/1	0/1	0/0	0/0	0/1	0/1	0/0	0/1	0/1	0/0	0/0	0/1	0/0
23	49045461	A	T	0.0769231	33	6	0	0	0.0157025	591	9	5	9		0/0	0/0	0/0	0/0	0/0	0/1	0/0	0/1	0/1	0/0	0/0	0/0	0/0	0/1	0/0	0/0	0/0	0/0	0/1	0/0	0/0	0/0	0/0	0/0	0/0	0/0	0/0	0/0	0/0	0/0	0/0	0/0	0/0	0/0	0/0
23	49051197	C	T	0.153846	28	10	1	0	0.00741351	598	9	0	7		0/0	0/1	0/0	0/0	0/1	0/0	0/0	0/0	0/0	0/0	0/0	0/0	0/0	0/0	0/0	0/0	0/0	0/1	0/0	0/1	0/1	0/1	0/0	0/0	0/0	0/1	0/0	0/0	0/1	0/0	0/0	0/0	1/1	0/0	0/0
25	50860036	C	G	0.258621	19	5	5	10	0.0605187	315	22	10	267		0/0	0/0	0/0	0/0	./.	./.	0/0	./.	1/1	0/1	1/1	./.	0/0	0/1	./.	./.	0/0	./.	0/0	./.	0/0	0/0	0/0	1/1	1/1	0/1	0/0	1/1	0/0	0/0	0/0	0/0	0/0	./.	0/1
25	50863112	A	G	0.2	25	6	4	4	0.253333	262	36	77	239		0/0	0/0	0/0	0/0	0/0	./.	0/0	0/1	0/0	0/1	./.	0/0	0/0	0/1	0/0	0/0	0/0	./.	0/1	0/0	0/0	0/0	0/0	1/1	1/1	0/1	0/0	1/1	0/0	0/0	0/0	0/0	0/0	0/0	./.
25	50863187	A	G	0.152778	29	3	4	3	0.00129534	385	1	0	228		0/0	0/0	0/0	0/0	0/0	./.	0/0	0/0	0/0	0/1	./.	0/0	0/0	0/1	0/0	0/0	0/0	0/0	0/0	0/0	0/0	0/0	0/0	1/1	1/1	0/0	0/0	1/1	0/0	0/0	0/0	0/0	0/0	0/0	./.
25	50878197	C	T	0.108108	31	4	2	2	0.0552268	468	22	17	107		0/0	0/0	0/0	0/0	0/0	0/0	0/0	0/0	0/0	0/0	0/0	0/0	1/1	0/0	0/0	0/0	1/1	0/0	0/0	./.	0/1	0/0	0/0	0/0	0/0	0/0	0/1	0/0	0/0	0/0	0/0	./.	0/0	0/0	0/0
25	50880868	A	G	0.129032	26	2	3	8	0.235294	293	12	86	223		0/0	0/0	0/0	0/0	0/0	0/0	0/0	0/0	./.	0/1	0/0	0/0	./.	./.	0/0	./.	./.	./.	0/0	0/0	0/0	0/0	0/0	1/1	./.	1/1	0/1	./.	0/0	0/0	0/0	0/0	0/0	0/0	0/0
25	50881211	CAGG	C	0.342857	18	10	7	4	0.140625	317	26	41	230		0/0	0/0	0/0	0/1	0/0	0/0	0/0	0/1	./.	0/0	0/0	0/0	1/1	1/1	0/1	./.	./.	0/0	0/1	0/0	0/1	0/0	0/0	1/1	1/1	1/1	0/1	1/1	0/0	0/0	0/1	./.	0/0	0/0	0/1
25	50881485	A	G	0.197368	26	9	3	1	0.446203	220	85	169	140		0/0	0/1	0/1	0/1	0/0	0/0	0/0	0/0	0/0	0/0	0/0	0/0	1/1	0/1	0/0	./.	1/1	0/0	0/0	0/0	0/1	0/0	0/0	0/0	0/0	0/1	0/1	0/0	0/1	0/0	0/0	0/0	0/0	0/0	0/0
25	50882732	C	T	0.161765	26	5	3	5	0.0856079	349	39	15	211		0/0	0/0	0/0	./.	0/0	0/0	0/0	0/0	0/0	0/1	0/0	0/0	0/0	0/0	0/1	./.	0/0	./.	0/1	./.	0/0	0/0	0/0	1/1	1/1	0/1	0/0	1/1	0/0	0/0	0/0	./.	0/0	0/0	0/0
25	50884846	G	A	0.0394737	36	1	1	1	0.149425	364	12	59	179		0/0	0/0	0/0	0/0	0/0	0/0	0/0	0/0	0/0	0/0	0/0	0/0	1/1	0/0	0/0	0/0	./.	0/0	0/0	0/0	0/0	0/0	0/0	0/0	0/0	0/0	0/0	0/0	0/1	0/0	0/0	0/0	0/0	0/0	0/0
25	50884935	A	G	0.147059	28	2	4	5	0.28401	278	44	97	195		0/0	0/0	0/0	0/0	0/0	0/0	0/0	0/0	0/1	0/0	0/0	0/0	./.	1/1	0/0	0/0	./.	0/0	./.	0/0	0/0	0/0	0/0	1/1	1/1	1/1	0/0	./.	0/0	0/0	0/0	0/0	0/0	0/0	0/0
25	50884972	T	C	0.310811	23	5	9	2	0.45501	213	107	169	125		0/0	0/0	0/0	0/0	0/0	0/0	0/0	0/0	0/1	0/0	0/0	0/0	1/1	1/1	0/0	1/1	1/1	0/0	1/1	./.	0/0	0/0	0/0	1/1	1/1	1/1	0/1	./.	0/0	0/0	0/1	0/0	0/0	0/0	0/0
25	50896271	A	G	0.1	25	4	1	9	0.440678	163	70	121	260		0/0	./.	0/0	0/0	0/0	./.	0/0	./.	./.	0/0	./.	0/1	0/0	0/1	0/0	./.	0/0	./.	./.	./.	0/0	0/0	0/0	0/0	0/0	0/1	0/0	0/0	0/0	0/0	0/0	0/1	0/0	0/0	0/0
25	50913628	G	A	0.025641	38	0	1	0	0.0376147	509	31	5	69		0/0	0/0	0/0	0/0	0/0	0/0	0/0	0/0	0/0	0/0	0/0	0/0	0/0	0/0	0/0	1/1	0/0	0/0	0/0	0/0	0/0	0/0	0/0	0/0	0/0	0/0	0/0	0/0	0/0	0/0	0/0	0/0	0/0	0/0	0/0
26	15337927	C	T	0.115385	31	7	1	0	0.341146	299	161	116	38		0/0	0/1	0/0	0/0	0/0	0/0	0/0	0/1	0/0	0/1	0/0	0/0	0/0	0/0	0/0	0/0	0/1	0/0	0/0	0/0	0/1	0/0	0/0	0/0	0/1	0/0	0/0	0/1	0/0	0/0	0/0	1/1	0/0	0/0	0/0
26	23963065	A	T	1	0	0	39	0	0.418182	251	202	152	9		1/1	1/1	1/1	1/1	1/1	1/1	1/1	1/1	1/1	1/1	1/1	1/1	1/1	1/1	1/1	1/1	1/1	1/1	1/1	1/1	1/1	1/1	1/1	1/1	1/1	1/1	1/1	1/1	1/1	1/1	1/1	1/1	1/1	1/1	1/1
29	22710800	T	C	0.192308	26	11	2	0	0.0299003	570	28	4	12		0/0	0/0	0/0	0/0	0/0	0/1	0/1	0/0	0/0	0/1	0/1	0/0	0/0	0/0	0/1	1/1	0/0	0/0	0/0	0/0	0/0	0/0	0/0	0/1	0/0	0/0	0/0	0/0	0/0	0/0	0/1	0/1	0/1	0/1	0/0
29	22725336	G	A	0.166667	27	11	1	0	0.294764	327	181	84	22		0/0	0/0	0/0	0/0	0/0	0/1	0/1	0/0	0/0	0/1	0/1	0/0	0/0	0/0	0/0	0/1	0/0	0/0	0/0	0/0	0/0	0/0	0/0	0/1	0/0	0/0	0/0	0/0	0/0	0/0	0/1	0/1	0/1	0/1	0/0
29	22779078	G	C	0.144737	27	11	0	1	0.0772059	460	84	0	70		0/0	0/1	0/0	0/0	0/0	0/0	0/0	0/1	0/1	0/1	0/0	0/0	0/0	0/0	0/1	0/0	0/1	0/0	0/1	./.	0/0	0/0	0/1	0/1	0/0	0/0	0/0	0/0	0/0	0/0	0/0	0/0	0/0	0/1	0/1
29	22779080	T	C	0.144737	27	11	0	1	0.0772059	460	84	0	70		0/0	0/1	0/0	0/0	0/0	0/0	0/0	0/1	0/1	0/1	0/0	0/0	0/0	0/0	0/1	0/0	0/1	0/0	0/1	./.	0/0	0/0	0/1	0/1	0/0	0/0	0/0	0/0	0/0	0/0	0/0	0/0	0/0	0/1	0/1
29	22779085	G	A	0.144737	27	11	0	1	0.077634	457	84	0	73		0/0	0/1	0/0	0/0	0/0	0/0	0/0	0/1	0/1	0/1	0/0	0/0	0/0	0/0	0/1	0/0	0/1	0/0	0/1	./.	0/0	0/0	0/1	0/1	0/0	0/0	0/0	0/0	0/0	0/0	0/0	0/0	0/0	0/1	0/1
29	22779086	T	C	0.144737	27	11	0	1	0.0777778	456	84	0	74		0/0	0/1	0/0	0/0	0/0	0/0	0/0	0/1	0/1	0/1	0/0	0/0	0/0	0/0	0/1	0/0	0/1	0/0	0/1	./.	0/0	0/0	0/1	0/1	0/0	0/0	0/0	0/0	0/0	0/0	0/0	0/0	0/0	0/1	0/1
29	22779093	G	C	0.144737	27	11	0	1	0.0811808	454	88	0	72		0/0	0/1	0/0	0/0	0/0	0/0	0/0	0/1	0/1	0/1	0/0	0/0	0/0	0/0	0/1	0/0	0/1	0/0	0/1	./.	0/0	0/0	0/1	0/1	0/0	0/0	0/0	0/0	0/0	0/0	0/0	0/0	0/0	0/1	0/1
29	22779129	C	G	0.131579	28	10	0	1	0.0724907	460	78	0	76		0/0	0/0	0/0	0/0	0/0	0/0	0/0	0/1	0/1	0/1	0/0	0/0	0/0	0/0	0/1	0/0	0/1	0/0	0/1	./.	0/1	0/0	0/1	0/0	0/0	0/0	0/0	0/0	0/0	0/0	0/0	0/0	0/0	0/1	0/1
29	22779139	C	T	0.0263158	36	2	0	1	0.038674	501	42	0	71		0/0	0/0	0/0	0/0	0/0	0/0	0/0	0/0	0/0	0/0	0/0	0/0	0/0	0/0	0/1	0/0	0/0	0/0	0/0	./.	0/0	0/0	0/0	0/0	0/0	0/0	0/0	0/0	0/0	0/0	0/0	0/0	0/0	0/1	0/0
29	22779140	C	T	0.0263158	36	2	0	1	0.038674	501	42	0	71		0/0	0/0	0/0	0/0	0/0	0/0	0/0	0/0	0/0	0/0	0/0	0/0	0/0	0/0	0/1	0/0	0/0	0/0	0/0	./.	0/0	0/0	0/0	0/0	0/0	0/0	0/0	0/0	0/0	0/0	0/0	0/0	0/0	0/1	0/0
29	22779143	C	T	0.0263158	36	2	0	1	0.0387454	500	42	0	72		0/0	0/0	0/0	0/0	0/0	0/0	0/0	0/0	0/0	0/0	0/0	0/0	0/0	0/0	0/1	0/0	0/0	0/0	0/0	./.	0/0	0/0	0/0	0/0	0/0	0/0	0/0	0/0	0/0	0/0	0/0	0/0	0/0	0/1	0/0
29	22779144	C	G	0.0263158	36	2	0	1	0.0387454	500	42	0	72		0/0	0/0	0/0	0/0	0/0	0/0	0/0	0/0	0/0	0/0	0/0	0/0	0/0	0/0	0/1	0/0	0/0	0/0	0/0	./.	0/0	0/0	0/0	0/0	0/0	0/0	0/0	0/0	0/0	0/0	0/0	0/0	0/0	0/1	0/0
29	22779145	C	A	0.0263158	36	2	0	1	0.038817	499	42	0	73		0/0	0/0	0/0	0/0	0/0	0/0	0/0	0/0	0/0	0/0	0/0	0/0	0/0	0/0	0/1	0/0	0/0	0/0	0/0	./.	0/0	0/0	0/0	0/0	0/0	0/0	0/0	0/0	0/0	0/0	0/0	0/0	0/0	0/1	0/0
31	39522752	C	T	0.794872	2	12	25	0	0.192881	428	119	57	10		1/1	1/1	1/1	1/1	0/0	1/1	1/1	0/0	1/1	1/1	1/1	1/1	1/1	1/1	0/1	1/1	1/1	1/1	0/1	0/1	1/1	0/1	1/1	0/1	0/1	1/1	1/1	0/1	0/1	1/1	1/1	0/1	1/1	1/1	0/1
31	39553337	ACCTTCAGAG	A	0.0128205	38	1	0	0	0	603	0	0	11		0/0	0/0	0/0	0/0	0/0	0/0	0/0	0/0	0/0	0/0	0/0	0/0	0/0	0/0	0/0	0/0	0/0	0/0	0/0	0/0	0/0	0/0	0/1	0/0	0/0	0/0	0/0	0/0	0/0	0/0	0/0	0/0	0/0	0/0	0/0
31	39559689	GGGCTGCGGCTGCGGCTGCGGCTGCGGCTGC	G	0.855263	3	5	30	1	0.700935	142	36	357	79		1/1	0/0	1/1	1/1	1/1	1/1	1/1	0/1	1/1	0/0	1/1	1/1	1/1	1/1	0/0	./.	1/1	1/1	0/1	1/1	1/1	1/1	1/1	1/1	1/1	1/1	0/1	0/1	1/1	1/1	1/1	1/1	1/1	1/1	0/1
38	14885082	T	C	0.179487	25	14	0	0	0.407654	243	226	132	13		0/0	0/0	0/1	0/0	0/0	0/1	0/0	0/0	0/1	0/1	0/0	0/0	0/0	0/0	0/0	0/0	0/0	0/0	0/0	0/0	0/0	0/1	0/1	0/1	0/0	0/1	0/0	0/0	0/0	0/1	0/1	0/1	0/0	0/1	0/1
38	14890138	A	AT	0.987179	0	1	38	0	0.833887	31	138	433	12		1/1	1/1	1/1	1/1	1/1	1/1	1/1	1/1	1/1	1/1	1/1	1/1	1/1	1/1	1/1	1/1	1/1	1/1	1/1	1/1	1/1	1/1	1/1	1/1	1/1	1/1	1/1	1/1	0/1	1/1	1/1	1/1	1/1	1/1	1/1
38	14892608	C	T	0.987179	0	1	38	0	0.598837	130	223	249	12		1/1	1/1	1/1	1/1	1/1	1/1	1/1	1/1	1/1	1/1	1/1	1/1	1/1	1/1	1/1	1/1	1/1	1/1	1/1	1/1	1/1	1/1	1/1	1/1	1/1	1/1	1/1	1/1	0/1	1/1	1/1	1/1	1/1	1/1	1/1
38	14901979	C	T	0.166667	26	13	0	0	0.122296	479	97	25	13		0/0	0/1	0/1	0/0	0/0	0/0	0/0	0/0	0/1	0/0	0/1	0/0	0/0	0/1	0/0	0/1	0/0	0/0	0/0	0/0	0/1	0/0	0/0	0/0	0/1	0/0	0/0	0/0	0/0	0/1	0/1	0/0	0/1	0/0	0/0
38	14914533	G	GTCT	0.871795	0	10	29	0	0.69598	88	187	322	17		0/1	1/1	1/1	0/1	1/1	1/1	0/1	1/1	1/1	0/1	1/1	0/1	0/1	1/1	1/1	1/1	0/1	0/1	1/1	1/1	1/1	1/1	1/1	1/1	1/1	0/1	0/1	1/1	1/1	1/1	1/1	1/1	1/1	1/1	1/1
4	60985527	T	A	0.0512821	35	4	0	0	0.13228	470	103	28	13		0/0	0/0	0/1	0/0	0/0	0/0	0/1	0/0	0/0	0/0	0/0	0/0	0/0	0/0	0/0	0/0	0/0	0/0	0/0	0/0	0/0	0/0	0/0	0/0	0/0	0/1	0/0	0/0	0/0	0/0	0/0	0/1	0/0	0/0	0/0
4	60985739	G	T	0.192308	26	11	2	0	0.330017	302	204	97	11		0/1	0/0	0/1	0/0	0/0	0/1	1/1	0/0	0/0	0/0	0/1	0/0	0/0	0/0	0/0	0/0	0/1	0/1	0/0	0/0	0/0	0/0	0/0	0/1	0/0	0/1	0/0	0/0	0/0	0/0	0/1	1/1	0/0	0/1	0/0
4	61001702	G	A	0.0512821	35	4	0	0	0.253744	371	155	75	13		0/0	0/0	0/1	0/0	0/0	0/0	0/1	0/0	0/0	0/0	0/0	0/0	0/0	0/0	0/0	0/0	0/0	0/0	0/0	0/0	0/0	0/0	0/0	0/0	0/0	0/1	0/0	0/0	0/0	0/0	0/0	0/1	0/0	0/0	0/0
5	63428705	G	GT	1	0	0	39	0	0.999169	0	1	601	12		1/1	1/1	1/1	1/1	1/1	1/1	1/1	1/1	1/1	1/1	1/1	1/1	1/1	1/1	1/1	1/1	1/1	1/1	1/1	1/1	1/1	1/1	1/1	1/1	1/1	1/1	1/1	1/1	1/1	1/1	1/1	1/1	1/1	1/1	1/1
5	63428708	TGC	TC	1	0	0	39	0	1	0	0	602	12		1/1	1/1	1/1	1/1	1/1	1/1	1/1	1/1	1/1	1/1	1/1	1/1	1/1	1/1	1/1	1/1	1/1	1/1	1/1	1/1	1/1	1/1	1/1	1/1	1/1	1/1	1/1	1/1	1/1	1/1	1/1	1/1	1/1	1/1	1/1
5	63428712	T	A	1	0	0	39	0	0.999169	0	1	601	12		1/1	1/1	1/1	1/1	1/1	1/1	1/1	1/1	1/1	1/1	1/1	1/1	1/1	1/1	1/1	1/1	1/1	1/1	1/1	1/1	1/1	1/1	1/1	1/1	1/1	1/1	1/1	1/1	1/1	1/1	1/1	1/1	1/1	1/1	1/1
5	63428736	TC	T	1	0	0	39	0	1	0	0	602	12		1/1	1/1	1/1	1/1	1/1	1/1	1/1	1/1	1/1	1/1	1/1	1/1	1/1	1/1	1/1	1/1	1/1	1/1	1/1	1/1	1/1	1/1	1/1	1/1	1/1	1/1	1/1	1/1	1/1	1/1	1/1	1/1	1/1	1/1	1/1
7	41719528	A	T	0.423077	6	33	0	0	0.304196	225	346	1	42		0/0	0/1	0/1	0/1	0/1	0/1	0/1	0/1	0/1	0/1	0/1	0/0	0/1	0/0	0/1	0/1	0/1	0/0	0/1	0/1	0/1	0/1	0/1	0/1	0/1	0/0	0/1	0/1	0/1	0/1	0/1	0/1	0/1	0/1	0/0
7	41719529	C	G	0.423077	6	33	0	0	0.304196	225	346	1	42		0/0	0/1	0/1	0/1	0/1	0/1	0/1	0/1	0/1	0/1	0/1	0/0	0/1	0/0	0/1	0/1	0/1	0/0	0/1	0/1	0/1	0/1	0/1	0/1	0/1	0/0	0/1	0/1	0/1	0/1	0/1	0/1	0/1	0/1	0/0
7	41719551	C	G	0.448718	4	35	0	0	0.307895	219	351	0	44		0/0	0/1	0/1	0/1	0/1	0/1	0/1	0/1	0/1	0/1	0/1	0/0	0/1	0/0	0/1	0/1	0/1	0/1	0/1	0/1	0/1	0/1	0/1	0/1	0/1	0/0	0/1	0/1	0/1	0/1	0/1	0/1	0/1	0/1	0/1
7	41719552	T	C	0.448718	4	35	0	0	0.307895	219	351	0	44		0/0	0/1	0/1	0/1	0/1	0/1	0/1	0/1	0/1	0/1	0/1	0/0	0/1	0/0	0/1	0/1	0/1	0/1	0/1	0/1	0/1	0/1	0/1	0/1	0/1	0/0	0/1	0/1	0/1	0/1	0/1	0/1	0/1	0/1	0/1
7	41719557	G	C	0.448718	4	35	0	0	0.306283	222	351	0	41		0/0	0/1	0/1	0/1	0/1	0/1	0/1	0/1	0/1	0/1	0/1	0/0	0/1	0/0	0/1	0/1	0/1	0/1	0/1	0/1	0/1	0/1	0/1	0/1	0/1	0/0	0/1	0/1	0/1	0/1	0/1	0/1	0/1	0/1	0/1
7	41719577	G	T	0.0512821	35	4	0	0	0.056719	508	65	0	41		0/0	0/0	0/0	0/0	0/0	0/0	0/0	0/0	0/0	0/0	0/1	0/0	0/0	0/0	0/1	0/0	0/0	0/0	0/0	0/0	0/0	0/1	0/0	0/0	0/1	0/0	0/0	0/0	0/0	0/0	0/0	0/0	0/0	0/0	0/0
7	41719578	G	C	0.0512821	35	4	0	0	0.056719	508	65	0	41		0/0	0/0	0/0	0/0	0/0	0/0	0/0	0/0	0/0	0/0	0/1	0/0	0/0	0/0	0/1	0/0	0/0	0/0	0/0	0/0	0/0	0/1	0/0	0/0	0/1	0/0	0/0	0/0	0/0	0/0	0/0	0/0	0/0	0/0	0/0
7	41719580	T	A	0.0512821	35	4	0	0	0.0533217	511	61	0	42		0/0	0/0	0/0	0/0	0/0	0/0	0/0	0/0	0/0	0/0	0/1	0/0	0/0	0/0	0/1	0/0	0/0	0/0	0/0	0/0	0/0	0/1	0/0	0/0	0/1	0/0	0/0	0/0	0/0	0/0	0/0	0/0	0/0	0/0	0/0
7	41719581	G	C	0.0512821	35	4	0	0	0.0550699	509	63	0	42		0/0	0/0	0/0	0/0	0/0	0/0	0/0	0/0	0/0	0/0	0/1	0/0	0/0	0/0	0/1	0/0	0/0	0/0	0/0	0/0	0/0	0/1	0/0	0/0	0/1	0/0	0/0	0/0	0/0	0/0	0/0	0/0	0/0	0/0	0/0
7	41719583	T	G	0.0512821	35	4	0	0	0.0551664	508	63	0	43		0/0	0/0	0/0	0/0	0/0	0/0	0/0	0/0	0/0	0/0	0/1	0/0	0/0	0/0	0/1	0/0	0/0	0/0	0/0	0/0	0/0	0/1	0/0	0/0	0/1	0/0	0/0	0/0	0/0	0/0	0/0	0/0	0/0	0/0	0/0
7	41719587	G	C	0.0512821	35	4	0	0	0.0558464	509	64	0	41		0/0	0/0	0/0	0/0	0/0	0/0	0/0	0/0	0/0	0/0	0/1	0/0	0/0	0/0	0/1	0/0	0/0	0/0	0/0	0/0	0/0	0/1	0/0	0/0	0/1	0/0	0/0	0/0	0/0	0/0	0/0	0/0	0/0	0/0	0/0
1	113283819	T	C	0.153846	28	10	1	0	0.265625	371	151	86	6		0/0	0/0	0/0	0/1	0/0	0/0	0/0	0/1	0/0	0/0	0/1	0/0	1/1	0/0	0/0	0/0	0/0	0/0	0/0	0/0	0/1	0/1	0/0	0/0	0/0	0/0	0/1	0/0	0/0	0/0	0/0	0/0	0/0	0/1	0/1
1	113290169	T	C	0.115385	30	9	0	0	0.127568	462	95	27	30		0/0	0/0	0/0	0/1	0/0	0/0	0/0	0/1	0/0	0/0	0/0	0/0	0/1	0/0	0/0	0/0	0/0	0/0	0/0	0/0	0/0	0/1	0/0	0/0	0/0	0/0	0/1	0/0	0/0	0/0	0/0	0/0	0/0	0/1	0/1
1	113290407	G	A	0.128205	29	10	0	0	0.0256849	555	28	1	30		0/0	0/0	0/0	0/1	0/0	0/0	0/0	0/1	0/0	0/0	0/1	0/0	0/1	0/0	0/0	0/0	0/0	0/0	0/0	0/0	0/0	0/1	0/0	0/0	0/0	0/0	0/1	0/0	0/0	0/0	0/0	0/0	0/0	0/1	0/1
1	113290445	T	A	0.410256	13	20	6	0	0.150767	447	103	37	27		1/1	0/1	0/0	0/1	0/1	1/1	1/1	0/0	0/1	0/1	0/1	0/0	0/0	0/1	0/1	1/1	0/1	0/0	0/0	0/1	0/0	0/0	0/1	0/1	0/0	1/1	0/1	0/0	0/1	0/0	0/1	0/0	0/1	0/1	0/1
1	113290721	A	G	0.025641	37	2	0	0	0.170854	451	88	58	17		0/0	0/0	0/0	0/0	0/0	0/0	0/0	0/0	0/0	0/0	0/0	0/0	0/1	0/0	0/0	0/0	0/0	0/0	0/0	0/0	0/1	0/0	0/0	0/0	0/0	0/0	0/0	0/0	0/0	0/0	0/0	0/0	0/0	0/0	0/0
1	113290917	G	A	0.128205	29	10	0	0	0.132773	466	100	29	19		0/0	0/0	0/0	0/1	0/0	0/0	0/0	0/1	0/0	0/0	0/1	0/0	0/1	0/0	0/0	0/0	0/0	0/0	0/0	0/0	0/0	0/1	0/0	0/0	0/0	0/0	0/1	0/0	0/0	0/0	0/0	0/0	0/0	0/1	0/1
1	113291147	ACCCGAGATGGCCGTGCCCGAGGTGCTGTCTCCCAGAAGTACAGCTCCCCAAAGTTCCAGAGATGAAGCTCCCCGAGATGAAGCTCCCGAAGGTG	A	0.0967742	25	6	0	8	0.0715649	449	75	0	90		./.	0/0	0/0	0/0	./.	0/1	./.	0/0	./.	0/0	0/0	0/0	0/0	0/0	0/1	0/0	0/0	./.	0/0	0/0	0/0	0/0	./.	./.	0/0	0/0	0/1	0/0	0/1	./.	0/0	0/1	0/0	0/0	0/1
1	113291202	T	C	0.0769231	33	6	0	0	0.0649913	502	75	0	37		0/0	0/0	0/0	0/0	0/0	0/1	0/0	0/0	0/0	0/0	0/0	0/0	0/0	0/0	0/1	0/0	0/0	0/0	0/0	0/0	0/0	0/0	0/0	0/0	0/0	0/0	0/1	0/0	0/1	0/0	0/0	0/1	0/0	0/0	0/1
1	113291235	G	A	0.102564	31	8	0	0	0.0705575	494	79	1	40		0/0	0/0	0/0	0/0	0/0	0/0	0/0	0/1	0/0	0/1	0/0	0/0	0/0	0/0	0/1	0/1	0/0	0/0	0/0	0/1	0/0	0/0	0/0	0/0	0/0	0/0	0/1	0/1	0/0	0/0	0/1	0/0	0/0	0/0	0/0
1	113291241	G	A	0.102564	31	8	0	0	0.0684122	512	79	1	22		0/0	0/0	0/0	0/0	0/0	0/0	0/0	0/1	0/0	0/1	0/0	0/0	0/0	0/0	0/1	0/1	0/0	0/0	0/0	0/1	0/0	0/0	0/0	0/0	0/0	0/0	0/1	0/1	0/0	0/0	0/1	0/0	0/0	0/0	0/0
1	113292597	G	A	0.128205	29	10	0	0	0.15	448	107	35	24		0/0	0/0	0/0	0/0	0/1	0/0	0/0	0/0	0/0	0/1	0/0	0/1	0/1	0/0	0/0	0/0	0/1	0/0	0/1	0/0	0/1	0/1	0/1	0/0	0/0	0/0	0/0	0/0	0/0	0/0	0/0	0/1	0/0	0/0	0/0
1	113292693	C	T	0.115385	30	9	0	0	0.150171	442	112	32	28		0/0	0/0	0/0	0/1	0/0	0/0	0/0	0/0	0/0	0/0	0/1	0/0	0/1	0/0	0/0	0/0	0/0	0/0	0/0	0/0	0/0	0/1	0/0	0/0	0/0	0/0	0/1	0/0	0/0	0/0	0/0	0/0	0/0	0/1	0/1
1	113292981	C	T	0.128205	29	10	0	0	0.0314092	555	31	3	25		0/0	0/0	0/0	0/1	0/0	0/0	0/0	0/1	0/0	0/0	0/1	0/0	0/1	0/0	0/0	0/0	0/0	0/0	0/0	0/0	0/0	0/1	0/0	0/0	0/0	0/0	0/1	0/0	0/0	0/0	0/0	0/0	0/0	0/1	0/1
1	113293167	G	A	0.128205	29	10	0	0	0.0266323	554	25	3	32		0/0	0/0	0/0	0/1	0/0	0/0	0/0	0/1	0/0	0/0	0/1	0/0	0/1	0/0	0/0	0/0	0/0	0/0	0/0	0/0	0/0	0/1	0/0	0/0	0/0	0/0	0/1	0/0	0/0	0/0	0/0	0/0	0/0	0/1	0/1
1	113293287	G	T	0.131579	28	10	0	1	0.157391	433	103	39	39		0/0	0/0	0/0	0/0	0/1	0/0	0/0	0/0	0/0	0/1	0/0	0/1	0/1	0/0	0/0	./.	0/1	0/0	0/1	0/0	0/1	0/1	0/1	0/0	0/0	0/0	0/0	0/0	0/0	0/0	0/0	0/1	0/0	0/0	0/0
10	16831238	C	G	0.217949	24	13	2	0	0.138316	455	93	34	32		0/1	0/1	0/0	0/0	0/0	0/0	0/0	0/1	0/0	0/1	0/1	0/0	0/1	0/0	0/0	0/1	0/1	0/0	0/0	0/1	0/0	0/1	0/0	0/0	0/0	0/0	0/1	0/1	0/0	0/0	0/1	0/0	0/0	0/0	1/1
10	16839619	T	C	0.355263	18	13	7	1	0.520871	184	160	207	63		0/1	0/0	0/0	1/1	0/0	1/1	./.	0/0	0/0	0/0	0/1	0/1	0/1	0/0	1/1	0/0	0/0	1/1	0/1	0/0	0/1	0/1	1/1	0/0	0/0	0/1	0/0	0/1	0/1	1/1	0/1	1/1	0/1	0/0	0/0
10	16844232	G	A	0.405405	16	12	9	2	0.00788091	564	5	2	43		0/0	0/1	1/1	0/0	1/1	0/0	0/1	./.	1/1	0/1	0/0	0/1	0/0	1/1	0/0	0/0	0/1	0/0	0/1	./.	0/1	0/0	0/0	1/1	1/1	0/1	0/1	0/0	0/1	0/0	0/0	0/0	0/1	1/1	0/0
17	38807321	T	C	0.487179	12	16	11	0	0.013267	589	12	2	11		0/0	1/1	1/1	0/0	0/0	0/0	0/1	1/1	1/1	0/1	0/1	0/1	0/1	0/1	0/1	1/1	0/1	0/0	0/1	1/1	1/1	0/1	1/1	0/0	0/0	0/0	0/1	0/0	0/1	0/1	1/1	0/0	1/1	0/1	0/0
17	38893438	C	T	0.512821	10	18	11	0	0.0255776	581	19	6	8		0/0	1/1	1/1	0/0	0/1	0/0	0/1	1/1	1/1	0/1	0/1	0/1	0/1	0/1	0/1	1/1	0/1	0/1	0/1	1/1	1/1	0/1	1/1	0/0	0/0	0/0	0/1	0/0	0/1	0/1	1/1	0/0	1/1	0/1	0/0
17	38903017	C	T	0.166667	27	11	1	0	0.316361	316	187	96	15		0/1	0/0	0/0	0/1	0/0	0/1	0/0	0/0	0/0	0/0	0/1	0/1	0/0	0/0	0/1	0/0	0/0	0/0	0/1	0/0	0/0	0/1	0/0	0/1	0/0	0/0	0/0	0/0	0/0	0/0	0/0	1/1	0/0	0/1	0/0
21	33016214	T	TA	1	0	0	39	0	0.945092	12	42	547	13		1/1	1/1	1/1	1/1	1/1	1/1	1/1	1/1	1/1	1/1	1/1	1/1	1/1	1/1	1/1	1/1	1/1	1/1	1/1	1/1	1/1	1/1	1/1	1/1	1/1	1/1	1/1	1/1	1/1	1/1	1/1	1/1	1/1	1/1	1/1
21	33036988	G	A	0.166667	26	13	0	0	0.0361248	568	38	3	5		0/0	0/0	0/0	0/0	0/1	0/0	0/1	0/0	0/0	0/1	0/0	0/0	0/0	0/1	0/0	0/0	0/0	0/1	0/0	0/0	0/1	0/0	0/1	0/1	0/0	0/1	0/1	0/0	0/0	0/1	0/1	0/0	0/0	0/0	0/0
21	33074497	C	T	0.512821	12	14	13	0	0.0189145	587	19	2	6		0/1	1/1	0/1	1/1	0/0	0/1	0/0	1/1	1/1	0/0	0/0	1/1	1/1	0/1	0/1	0/0	0/0	0/0	1/1	0/1	0/0	1/1	0/1	0/0	0/1	0/1	0/1	1/1	0/1	0/0	0/0	0/1	1/1	0/0	1/1
21	33209377	C	A	0.205128	25	12	2	0	0.378489	269	219	121	5		0/1	0/0	0/0	0/0	0/1	0/1	0/0	0/0	0/0	0/1	0/1	0/0	0/0	0/0	0/0	1/1	1/1	0/1	0/0	0/1	0/1	0/0	0/0	0/1	0/0	0/0	0/0	0/0	0/0	0/0	0/1	0/1	0/0	0/1	0/0
23	8593978	C	T	0.0769231	33	6	0	0	0.396211	263	207	137	7		0/0	0/0	0/0	0/0	0/0	0/0	0/0	0/0	0/1	0/0	0/0	0/0	0/0	0/0	0/0	0/0	0/0	0/0	0/0	0/0	0/1	0/0	0/1	0/0	0/0	0/0	0/1	0/0	0/1	0/0	0/1	0/0	0/0	0/0	0/0
23	8617577	A	G	0.961538	0	3	36	0	0.918874	28	42	534	10		1/1	1/1	1/1	1/1	1/1	1/1	1/1	1/1	1/1	1/1	1/1	1/1	1/1	1/1	1/1	1/1	1/1	1/1	1/1	1/1	1/1	1/1	0/1	1/1	1/1	1/1	0/1	1/1	0/1	1/1	1/1	1/1	1/1	1/1	1/1
3	73087980	C	T	0.0641026	34	5	0	0	0.166116	446	117	42	9		0/0	0/0	0/0	0/0	0/0	0/0	0/0	0/0	0/0	0/0	0/1	0/1	0/0	0/0	0/0	0/0	0/0	0/0	0/0	0/0	0/0	0/0	0/0	0/0	0/0	0/0	0/0	0/0	0/0	0/1	0/0	0/0	0/1	0/0	0/0
3	73119879	C	T	0.0641026	34	5	0	0	0.371476	299	160	144	11		0/0	0/0	0/0	0/0	0/0	0/0	0/0	0/0	0/0	0/0	0/1	0/1	0/0	0/0	0/0	0/0	0/0	0/0	0/0	0/0	0/0	0/0	0/0	0/0	0/0	0/0	0/0	0/0	0/0	0/1	0/0	0/0	0/1	0/0	0/0
30	773921	GTTC	G	0.144737	27	11	0	1	0.165008	451	105	47	11		0/0	0/1	0/1	0/0	0/0	0/0	0/0	0/0	0/0	0/1	0/1	./.	0/0	0/0	0/0	0/0	0/0	0/0	0/0	0/1	0/1	0/0	0/0	0/1	0/0	0/1	0/0	0/0	0/0	0/0	0/0	0/1	0/0	0/0	0/0
30	833377	T	C	0.153846	27	12	0	0	0.193709	425	124	55	10		0/0	0/1	0/1	0/0	0/0	0/0	0/0	0/0	0/0	0/1	0/1	0/1	0/0	0/0	0/0	0/0	0/0	0/0	0/0	0/1	0/1	0/0	0/0	0/1	0/0	0/1	0/0	0/0	0/0	0/0	0/0	0/1	0/0	0/0	0/0
30	841867	T	C	0.141026	28	11	0	0	0.198675	421	126	57	10		0/0	0/1	0/1	0/0	0/0	0/0	0/0	0/0	0/0	0/0	0/1	0/1	0/0	0/0	0/0	0/0	0/0	0/0	0/0	0/1	0/1	0/0	0/0	0/1	0/0	0/1	0/0	0/0	0/0	0/0	0/0	0/1	0/0	0/0	0/0
30	851168	C	T	0.25641	21	16	2	0	0.230132	392	146	66	10		0/0	0/1	1/1	0/0	1/1	0/1	0/0	0/0	0/0	0/1	0/1	0/1	0/0	0/0	0/0	0/1	0/0	0/0	0/0	0/1	0/1	0/0	0/0	0/1	0/0	0/1	0/0	0/1	0/0	0/0	0/1	0/1	0/0	0/1	0/0
30	853540	C	T	0.0512821	35	4	0	0	0.025	534	24	2	54		0/0	0/0	0/1	0/0	0/0	0/1	0/0	0/0	0/0	0/0	0/0	0/0	0/0	0/0	0/0	0/0	0/0	0/0	0/0	0/0	0/0	0/0	0/0	0/0	0/0	0/0	0/0	0/1	0/0	0/0	0/0	0/0	0/0	0/1	0/0
30	854422	G	A	0.102564	32	6	1	0	0.0347682	565	36	3	10		0/0	0/0	0/1	0/0	1/1	0/1	0/0	0/0	0/0	0/0	0/0	0/0	0/0	0/0	0/0	0/1	0/0	0/0	0/0	0/0	0/0	0/0	0/0	0/0	0/0	0/0	0/0	0/1	0/0	0/0	0/1	0/0	0/0	0/1	0/0
30	856280	G	A	0.153846	27	12	0	0	0.0786424	524	65	15	10		0/0	0/1	0/1	0/0	0/0	0/0	0/0	0/0	0/0	0/1	0/1	0/1	0/0	0/0	0/0	0/0	0/0	0/0	0/0	0/1	0/1	0/0	0/0	0/1	0/0	0/1	0/0	0/0	0/0	0/0	0/0	0/1	0/0	0/0	0/0
31	37698954	G	A	0.333333	17	18	4	0	0.586325	148	188	249	29		0/1	0/1	0/1	0/0	0/1	1/1	1/1	0/1	0/0	0/1	0/0	0/0	1/1	0/0	0/1	0/1	1/1	0/0	0/0	0/0	0/0	0/0	0/1	0/1	0/1	0/0	0/1	0/0	0/1	0/0	0/1	0/1	0/0	0/0	0/1
31	37704753	T	C	0.217949	23	15	1	0	0.408056	252	172	147	43		0/0	0/0	0/0	0/0	0/1	0/1	1/1	0/1	0/0	0/1	0/0	0/0	0/0	0/0	0/1	0/0	0/1	0/0	0/0	0/0	0/0	0/0	0/1	0/0	0/1	0/0	0/1	0/0	0/1	0/0	0/1	0/1	0/0	0/0	0/1
31	37704765	C	T	0.0512821	36	2	1	0	0.113357	463	83	23	45		0/0	0/0	0/0	0/0	0/0	1/1	0/0	0/0	0/0	0/0	0/0	0/0	0/0	0/0	0/0	0/0	0/0	0/0	0/0	0/0	0/0	0/0	0/0	0/0	0/0	0/0	0/1	0/0	0/1	0/0	0/0	0/0	0/0	0/0	0/0
31	37707445	G	C	0.192308	25	13	1	0	0.08981	489	76	14	35		0/0	0/0	0/0	0/0	0/1	0/0	1/1	0/1	0/0	0/1	0/0	0/0	0/0	0/0	0/1	0/0	0/1	0/0	0/0	0/1	0/0	0/0	0/1	0/0	0/1	0/0	0/0	0/0	0/0	0/0	0/1	0/1	0/0	0/0	0/1
36	11290739	A	G	0.474359	12	17	10	0	0.275748	361	150	91	12		0/1	0/1	1/1	0/1	0/1	0/1	0/1	0/1	0/0	0/0	0/1	0/0	1/1	0/0	0/1	0/1	1/1	0/1	0/0	0/0	0/0	0/1	1/1	0/0	1/1	1/1	0/1	1/1	1/1	0/1	0/0	0/0	0/0	0/1	1/1
36	11290751	A	C	0.474359	12	17	10	0	0.276578	360	151	91	12		0/1	0/1	1/1	0/1	0/1	0/1	0/1	0/1	0/0	0/0	0/1	0/0	1/1	0/0	0/1	0/1	1/1	0/1	0/0	0/0	0/0	0/1	1/1	0/0	1/1	1/1	0/1	1/1	1/1	0/1	0/0	0/0	0/0	0/1	1/1
36	11290778	A	T	0.487179	12	16	11	0	0.277409	360	150	92	12		1/1	0/1	1/1	0/1	0/1	0/1	0/1	0/1	0/0	0/0	0/1	0/0	1/1	0/0	0/1	0/1	1/1	0/1	0/0	0/0	0/0	0/1	1/1	0/0	1/1	1/1	0/1	1/1	1/1	0/1	0/0	0/0	0/0	0/1	1/1
36	11291030	G	A	0.487179	12	16	11	0	0.275374	361	149	91	13		1/1	0/1	1/1	0/1	0/1	0/1	0/1	0/1	0/0	0/0	0/1	0/0	1/1	0/0	0/1	0/1	1/1	0/1	0/0	0/0	0/0	0/1	1/1	0/0	1/1	1/1	0/1	1/1	1/1	0/1	0/0	0/0	0/0	0/1	1/1
36	11291498	T	C	0.474359	13	15	11	0	0.25624	368	158	75	13		1/1	0/1	1/1	0/1	0/1	0/1	0/0	0/1	0/0	0/0	0/1	0/0	1/1	0/0	0/1	0/1	1/1	0/1	0/0	0/0	0/0	0/1	1/1	0/0	1/1	1/1	0/1	1/1	1/1	0/1	0/0	0/0	0/0	0/1	1/1
36	11302772	A	G	0.358974	15	20	4	0	0.715947	72	198	332	12		1/1	0/0	0/0	0/1	0/1	0/1	0/1	0/1	0/0	0/1	1/1	0/0	1/1	0/0	0/0	1/1	0/1	0/1	0/1	0/0	0/0	0/0	0/1	0/1	0/1	0/1	0/1	0/1	0/0	0/0	0/0	0/0	0/0	0/1	0/1
36	11304653	G	A	0.25641	21	16	2	0	0.16223	431	145	25	13		1/1	0/0	0/0	0/1	0/1	0/0	0/1	0/1	0/0	0/0	0/1	0/0	1/1	0/0	0/0	0/1	0/1	0/0	0/0	0/0	0/0	0/0	0/1	0/0	0/1	0/1	0/1	0/1	0/0	0/0	0/0	0/0	0/0	0/1	0/1
36	11312160	T	C	0.679487	3	19	17	0	0.684385	102	176	324	12		0/1	0/1	1/1	0/0	0/1	1/1	0/1	0/1	1/1	1/1	0/1	1/1	0/0	0/1	0/1	0/1	0/1	1/1	1/1	0/1	1/1	1/1	0/1	1/1	0/1	0/1	0/0	0/1	1/1	1/1	1/1	1/1	0/1	0/1	0/1
36	11316268	G	A	0.679487	3	19	17	0	0.689369	100	174	328	12		0/1	0/1	1/1	0/0	0/1	1/1	0/1	0/1	1/1	1/1	0/1	1/1	0/0	0/1	0/1	0/1	0/1	1/1	1/1	0/1	1/1	1/1	0/1	1/1	0/1	0/1	0/0	0/1	1/1	1/1	1/1	1/1	0/1	0/1	0/1
36	11316339	G	A	0.910256	0	7	32	0	0.995826	0	5	594	15		1/1	0/1	1/1	0/1	1/1	1/1	1/1	1/1	1/1	1/1	1/1	1/1	1/1	0/1	0/1	1/1	1/1	1/1	1/1	0/1	1/1	1/1	1/1	1/1	1/1	1/1	0/1	1/1	1/1	1/1	1/1	1/1	0/1	1/1	1/1
4	59884246	G	A	0.525641	8	21	10	0	0.198161	412	135	51	16		1/1	0/0	0/1	0/0	0/1	0/1	0/1	0/1	0/1	0/1	1/1	0/0	0/1	0/1	1/1	0/1	1/1	0/1	1/1	0/1	1/1	0/1	0/1	0/1	0/0	0/0	0/1	0/1	0/0	0/1	1/1	0/0	0/1	1/1	1/1
4	59888031	A	T	0.0131579	37	1	0	1	0	583	0	0	31		0/0	0/0	0/0	0/0	0/0	0/0	0/0	0/0	0/0	0/0	0/0	0/0	0/0	0/0	0/0	0/0	0/0	0/0	0/0	0/0	./.	0/0	0/0	0/0	0/0	0/0	0/0	0/0	0/0	0/0	0/0	0/0	0/1	0/0	0/0
4	59897153	A	C	0.948718	0	4	35	0	0.689167	81	211	308	14		1/1	1/1	0/1	1/1	1/1	1/1	0/1	1/1	1/1	1/1	1/1	1/1	1/1	1/1	1/1	1/1	1/1	1/1	1/1	1/1	1/1	1/1	1/1	1/1	1/1	0/1	1/1	1/1	1/1	1/1	1/1	0/1	1/1	1/1	1/1
4	59902952	C	T	0.948718	0	4	35	0	0.521739	178	216	204	16		1/1	1/1	0/1	1/1	1/1	1/1	0/1	1/1	1/1	1/1	1/1	1/1	1/1	1/1	1/1	1/1	1/1	1/1	1/1	1/1	1/1	1/1	1/1	1/1	1/1	0/1	1/1	1/1	1/1	1/1	1/1	0/1	1/1	1/1	1/1
4	59903115	G	A	0.947368	0	4	34	1	0.519862	178	200	201	35		1/1	1/1	0/1	1/1	1/1	1/1	0/1	./.	1/1	1/1	1/1	1/1	1/1	1/1	1/1	1/1	1/1	1/1	1/1	1/1	1/1	1/1	1/1	1/1	1/1	0/1	1/1	1/1	1/1	1/1	1/1	0/1	1/1	1/1	1/1
4	86841134	G	A	0.205128	25	12	2	0	0.479866	204	212	180	18		0/0	0/1	0/1	0/0	0/0	0/0	0/0	0/1	0/1	0/0	0/0	0/0	0/1	0/0	0/1	0/0	0/1	0/0	0/0	0/0	0/1	0/0	0/0	0/1	1/1	1/1	0/0	0/1	0/0	0/1	0/0	0/0	0/0	0/0	0/0
4	86911754	G	T	0.205128	23	16	0	0	0.279534	342	182	77	13		0/1	0/0	0/0	0/0	0/0	0/1	0/1	0/0	0/0	0/0	0/1	0/0	0/0	0/1	0/1	0/1	0/1	0/0	0/0	0/0	0/1	0/1	0/0	0/1	0/0	0/0	0/0	0/1	0/1	0/1	0/0	0/0	0/0	0/1	0/0
5	55963938	C	G	0.0263158	36	2	0	1	0.216931	384	120	63	47		0/0	0/0	0/0	0/0	0/0	0/0	0/0	0/0	0/0	0/0	0/1	0/0	0/0	0/0	0/0	0/0	0/0	./.	0/0	0/0	0/0	0/0	0/0	0/0	0/0	0/0	0/0	0/1	0/0	0/0	0/0	0/0	0/0	0/0	0/0
5	60322639	C	T	0.025641	37	2	0	0	0.0679443	513	44	17	40		0/0	0/0	0/0	0/0	0/0	0/0	0/0	0/0	0/0	0/0	0/1	0/0	0/0	0/0	0/0	0/0	0/0	0/0	0/0	0/0	0/0	0/0	0/0	0/0	0/0	0/0	0/0	0/1	0/0	0/0	0/0	0/0	0/0	0/0	0/0
5	60325322	C	T	0.025641	37	2	0	0	0.0758853	521	54	18	21		0/0	0/0	0/0	0/0	0/0	0/0	0/0	0/0	0/0	0/0	0/1	0/0	0/0	0/0	0/0	0/0	0/0	0/0	0/0	0/0	0/0	0/0	0/0	0/0	0/0	0/0	0/0	0/1	0/0	0/0	0/0	0/0	0/0	0/0	0/0
5	60325325	C	T	0.025641	37	2	0	0	0.0758853	521	54	18	21		0/0	0/0	0/0	0/0	0/0	0/0	0/0	0/0	0/0	0/0	0/1	0/0	0/0	0/0	0/0	0/0	0/0	0/0	0/0	0/0	0/0	0/0	0/0	0/0	0/0	0/0	0/0	0/1	0/0	0/0	0/0	0/0	0/0	0/0	0/0
5	60325355	G	A	0.025641	37	2	0	0	0.0748299	517	54	17	26		0/0	0/0	0/0	0/0	0/0	0/0	0/0	0/0	0/0	0/0	0/1	0/0	0/0	0/0	0/0	0/0	0/0	0/0	0/0	0/0	0/0	0/0	0/0	0/0	0/0	0/0	0/0	0/1	0/0	0/0	0/0	0/0	0/0	0/0	0/0
5	60325687	GGGGGGCGGGGGC	G	0.972222	0	2	34	3	0.828221	50	68	371	125		0/1	1/1	1/1	1/1	1/1	1/1	1/1	1/1	1/1	1/1	1/1	1/1	1/1	1/1	1/1	./.	1/1	1/1	1/1	./.	1/1	1/1	1/1	./.	1/1	1/1	1/1	1/1	1/1	1/1	1/1	1/1	1/1	0/1	1/1
5	60325903	G	A	0.0128205	38	1	0	0	0	538	0	0	76		0/0	0/0	0/0	0/0	0/0	0/0	0/0	0/0	0/0	0/0	0/0	0/0	0/0	0/0	0/0	0/0	0/0	0/0	0/0	0/0	0/0	0/0	0/0	0/0	0/0	0/1	0/0	0/0	0/0	0/0	0/0	0/0	0/0	0/0	0/0
5	60327925	G	A	0.217949	24	13	2	0	0.370748	280	180	128	26		0/0	0/0	0/0	0/0	0/0	0/1	0/0	0/1	0/1	0/1	0/1	0/0	0/0	0/0	0/0	0/0	0/1	0/0	1/1	0/1	0/0	0/0	0/0	0/0	0/1	0/0	0/1	0/0	0/0	0/0	0/1	0/0	0/1	0/0	0/0
9	51919009	T	G	0.115385	30	9	0	0	0.286667	340	176	84	14		0/0	0/1	0/0	0/1	0/0	0/0	0/0	0/0	0/0	0/0	0/1	0/0	0/0	0/1	0/0	0/0	0/0	0/0	0/0	0/0	0/0	0/0	0/1	0/0	0/1	0/0	0/0	0/1	0/0	0/0	0/0	0/0	0/1	0/0	0/0
9	51922171	A	G	0.884615	0	9	30	0	0.608696	119	230	249	16		1/1	0/1	1/1	0/1	1/1	1/1	1/1	1/1	1/1	1/1	0/1	1/1	1/1	0/1	1/1	1/1	1/1	1/1	1/1	1/1	1/1	1/1	0/1	1/1	0/1	1/1	1/1	0/1	1/1	1/1	1/1	1/1	0/1	1/1	1/1
9	51923058	G	A	0.884615	0	9	30	0	0.611481	118	231	252	13		1/1	0/1	1/1	0/1	1/1	1/1	1/1	1/1	1/1	1/1	0/1	1/1	1/1	0/1	1/1	1/1	1/1	1/1	1/1	1/1	1/1	1/1	0/1	1/1	0/1	1/1	1/1	0/1	1/1	1/1	1/1	1/1	0/1	1/1	1/1
9	51923256	A	G	0.884615	0	9	30	0	0.603161	127	223	251	13		1/1	0/1	1/1	0/1	1/1	1/1	1/1	1/1	1/1	1/1	0/1	1/1	1/1	0/1	1/1	1/1	1/1	1/1	1/1	1/1	1/1	1/1	0/1	1/1	0/1	1/1	1/1	0/1	1/1	1/1	1/1	1/1	0/1	1/1	1/1
9	51923454	T	C	0.115385	30	9	0	0	0.287145	338	178	83	15		0/0	0/1	0/0	0/1	0/0	0/0	0/0	0/0	0/0	0/0	0/1	0/0	0/0	0/1	0/0	0/0	0/0	0/0	0/0	0/0	0/0	0/0	0/1	0/0	0/1	0/0	0/0	0/1	0/0	0/0	0/0	0/0	0/1	0/0	0/0
9	51923842	A	G	1	0	0	39	0	0.938333	12	50	538	14		1/1	1/1	1/1	1/1	1/1	1/1	1/1	1/1	1/1	1/1	1/1	1/1	1/1	1/1	1/1	1/1	1/1	1/1	1/1	1/1	1/1	1/1	1/1	1/1	1/1	1/1	1/1	1/1	1/1	1/1	1/1	1/1	1/1	1/1	1/1
9	51924265	A	G	0.884615	0	9	30	0	0.606312	124	226	252	12		1/1	0/1	1/1	0/1	1/1	1/1	1/1	1/1	1/1	1/1	0/1	1/1	1/1	0/1	1/1	1/1	1/1	1/1	1/1	1/1	1/1	1/1	0/1	1/1	0/1	1/1	1/1	0/1	1/1	1/1	1/1	1/1	0/1	1/1	1/1
9	51924475	T	G	0.115385	30	9	0	0	0.287022	339	179	83	13		0/0	0/1	0/0	0/1	0/0	0/0	0/0	0/0	0/0	0/0	0/1	0/0	0/0	0/1	0/0	0/0	0/0	0/0	0/0	0/0	0/0	0/0	0/1	0/0	0/1	0/0	0/0	0/1	0/0	0/0	0/0	0/0	0/1	0/0	0/0
9	51924495	C	T	0.884615	0	9	30	0	0.6075	124	223	253	14		1/1	0/1	1/1	0/1	1/1	1/1	1/1	1/1	1/1	1/1	0/1	1/1	1/1	0/1	1/1	1/1	1/1	1/1	1/1	1/1	1/1	1/1	0/1	1/1	0/1	1/1	1/1	0/1	1/1	1/1	1/1	1/1	0/1	1/1	1/1
9	51924902	CTGA	C	1	0	0	39	0	0.833055	30	140	429	15		1/1	1/1	1/1	1/1	1/1	1/1	1/1	1/1	1/1	1/1	1/1	1/1	1/1	1/1	1/1	1/1	1/1	1/1	1/1	1/1	1/1	1/1	1/1	1/1	1/1	1/1	1/1	1/1	1/1	1/1	1/1	1/1	1/1	1/1	1/1
9	51925824	C	A	0.115385	30	9	0	0	0.283333	342	176	82	14		0/0	0/1	0/0	0/1	0/0	0/0	0/0	0/0	0/0	0/0	0/1	0/0	0/0	0/1	0/0	0/0	0/0	0/0	0/0	0/0	0/0	0/0	0/1	0/0	0/1	0/0	0/0	0/1	0/0	0/0	0/0	0/0	0/1	0/0	0/0
9	51925829	C	A	0.115385	30	9	0	0	0.285	341	176	83	14		0/0	0/1	0/0	0/1	0/0	0/0	0/0	0/0	0/0	0/0	0/1	0/0	0/0	0/1	0/0	0/0	0/0	0/0	0/0	0/0	0/0	0/0	0/1	0/0	0/1	0/0	0/0	0/1	0/0	0/0	0/0	0/0	0/1	0/0	0/0
9	51926138	C	T	0.115385	30	9	0	0	0.28619	341	176	84	13		0/0	0/1	0/0	0/1	0/0	0/0	0/0	0/0	0/0	0/0	0/1	0/0	0/0	0/1	0/0	0/0	0/0	0/0	0/0	0/0	0/0	0/0	0/1	0/0	0/1	0/0	0/0	0/1	0/0	0/0	0/0	0/0	0/1	0/0	0/0
9	51973657	TGCTTAGA	TTTAGA	0.0131579	37	1	0	1	0.0466102	535	55	0	24		0/0	0/0	0/0	0/0	0/0	0/0	0/0	0/0	./.	0/0	0/0	0/0	0/0	0/0	0/0	0/0	0/0	0/0	0/0	0/0	0/0	0/0	0/0	0/0	0/0	0/0	0/0	0/0	0/0	0/0	0/0	0/1	0/0	0/0	0/0
9	51973659	C	T	0.242424	17	16	0	6	0.153846	371	160	2	81		./.	0/1	0/0	0/0	0/1	0/1	0/1	0/0	./.	0/0	./.	0/1	0/1	./.	0/1	0/1	0/1	0/1	0/1	./.	0/0	0/0	0/0	0/0	0/0	0/0	0/0	0/1	0/0	0/1	0/1	0/1	0/1	0/0	./.
9	51973661	TAGA	T	0.0789474	32	6	0	1	0.0684122	512	79	1	22		0/0	0/1	0/0	0/0	0/0	0/0	0/0	0/0	./.	0/0	0/0	0/0	0/0	0/0	0/0	0/0	0/1	0/1	0/0	0/0	0/0	0/0	0/0	0/0	0/0	0/0	0/0	0/1	0/0	0/0	0/1	0/1	0/0	0/0	0/0
9	51973663	G	T	0.208333	21	15	0	3	0.12963	421	145	1	47		./.	0/1	0/0	0/0	0/1	0/1	0/1	0/0	./.	0/0	0/0	0/0	0/1	./.	0/1	0/1	0/1	0/1	0/1	0/0	0/0	0/0	0/0	0/0	0/0	0/0	0/0	0/1	0/0	0/1	0/1	0/1	0/1	0/0	0/0
9	51973664	A	T	0.208333	21	15	0	3	0.123457	428	138	1	47		./.	0/1	0/0	0/0	0/1	0/1	0/1	0/0	./.	0/0	0/0	0/0	0/1	./.	0/1	0/1	0/1	0/1	0/1	0/0	0/0	0/0	0/0	0/0	0/0	0/0	0/0	0/1	0/0	0/1	0/1	0/1	0/1	0/0	0/0
9	51973668	C	T	0.0789474	32	6	0	1	0.0391823	541	46	0	27		0/0	0/1	0/0	0/0	0/0	0/0	0/0	0/0	./.	0/0	0/0	0/0	0/1	0/0	0/0	0/1	0/0	0/0	0/0	0/0	0/0	0/0	0/0	0/0	0/0	0/0	0/0	0/1	0/0	0/0	0/1	0/1	0/0	0/0	0/0
9	5209181	A	C	0.0128205	38	1	0	0	0.0639854	488	48	11	67		0/0	0/0	0/0	0/0	0/0	0/0	0/0	0/0	0/0	0/0	0/0	0/0	0/0	0/0	0/0	0/0	0/0	0/0	0/0	0/0	0/0	0/0	0/0	0/0	0/0	0/0	0/0	0/0	0/0	0/0	0/0	0/0	0/0	0/0	0/0
9	5211782	CT	C	0.0128205	38	1	0	0	0.177258	415	154	29	16		0/0	0/0	0/0	0/0	0/0	0/0	0/0	0/0	0/0	0/0	0/0	0/0	0/0	0/0	0/0	0/0	0/0	0/0	0/0	0/0	0/0	0/0	0/0	0/0	0/0	0/0	0/0	0/0	0/0	0/0	0/0	0/0	0/0	0/0	0/0
9	5221979	C	T	0.512821	11	16	12	0	0.24376	380	149	72	13		0/0	0/0	0/1	0/1	0/1	1/1	0/0	0/0	0/0	0/1	0/0	0/1	0/1	0/0	1/1	0/1	1/1	1/1	1/1	0/1	0/1	1/1	1/1	0/1	0/0	0/1	0/1	1/1	0/1	1/1	1/1	0/1	0/1	0/0	1/1
X	81166963	A	G	0.166667	31	3	5	0	0.173658	469	47	80	18		0/0	0/0	0/0	0/0	0/0	0/0	0/0	0/0	0/0	1/1	0/0	1/1	1/1	0/0	0/0	0/1	0/1	0/1	0/0	0/0	0/0	0/0	0/0	0/0	0/0	0/0	0/0	1/1	0/0	0/0	0/0	0/0	0/0	0/0	0/0
X	81166972	T	C	0.171053	30	3	5	1	0.171692	471	47	79	17		0/0	0/0	0/0	0/0	0/0	0/0	0/0	./.	0/0	1/1	0/0	1/1	1/1	0/0	0/0	0/1	0/1	0/1	0/0	0/0	0/0	0/0	0/0	0/0	0/0	0/0	0/0	1/1	0/0	0/0	0/0	0/0	0/0	0/0	0/0
1	113172245	C	T	0.0263158	36	2	0	1	0.0175926	524	13	3	74		0/0	0/0	0/0	0/0	0/0	0/0	0/0	0/0	0/0	0/0	0/0	0/0	0/1	0/0	0/0	./.	0/0	0/0	0/0	0/0	0/1	0/0	0/0	0/0	0/0	0/0	0/0	0/0	0/0	0/0	0/0	0/0	0/0	0/0	0/0
1	113173940	C	T	0.394737	15	16	7	1	0.276471	361	139	95	19		1/1	0/1	0/0	1/1	0/0	1/1	0/1	0/1	0/1	0/1	0/1	0/0	0/1	0/0	0/1	./.	0/1	0/1	0/0	0/0	0/0	0/1	0/1	0/1	0/0	0/0	1/1	0/0	0/1	0/0	0/0	0/0	0/1	1/1	0/1
1	113179792	G	A	0.736842	3	14	21	1	0.675373	112	124	300	78		1/1	1/1	1/1	1/1	0/1	1/1	0/1	0/1	1/1	1/1	0/1	0/1	0/1	0/1	0/1	1/1	1/1	0/1	1/1	./.	0/1	1/1	1/1	0/1	0/1	0/0	1/1	1/1	1/1	1/1	0/1	1/1	1/1	1/1	0/1
1	113183424	G	C	0.717949	7	8	24	0	0.881905	33	58	434	89		1/1	1/1	1/1	1/1	0/1	1/1	0/0	0/1	1/1	1/1	1/1	0/1	1/1	0/1	0/1	0/0	1/1	0/0	1/1	0/0	1/1	1/1	1/1	0/1	0/1	0/0	1/1	1/1	1/1	1/1	1/1	1/1	1/1	1/1	0/1
1	113204079	C	A	0.589744	7	18	14	0	0.192177	406	138	44	26		1/1	0/1	0/1	1/1	0/1	1/1	1/1	0/1	0/1	0/1	0/1	0/0	0/1	0/1	0/1	1/1	1/1	0/0	0/0	0/0	0/1	0/1	0/1	0/1	0/1	1/1	1/1	0/1	0/1	0/1	0/0	0/0	1/1	1/1	1/1
1	113204435	C	T	0.565789	7	19	12	1	0.15739	391	96	34	93		1/1	0/1	0/1	1/1	0/1	1/1	1/1	0/1	0/1	0/1	0/1	0/0	0/1	0/1	0/1	./.	0/1	0/0	0/0	0/0	0/1	0/1	0/1	0/1	0/1	1/1	1/1	0/1	0/1	0/1	0/0	0/0	1/1	1/1	1/1
1	113207807	G	A	0.0384615	36	3	0	0	0.108553	503	78	27	6		0/0	0/0	0/0	0/0	0/0	0/0	0/0	0/0	0/0	0/0	0/1	0/0	0/0	0/0	0/0	0/0	0/0	0/0	0/0	0/1	0/0	0/0	0/0	0/0	0/0	0/0	0/0	0/0	0/0	0/0	0/1	0/0	0/0	0/0	0/0
1	113209364	T	G	0.0384615	36	3	0	0	0.0982301	478	63	24	49		0/0	0/0	0/0	0/0	0/0	0/0	0/0	0/0	0/0	0/0	0/1	0/0	0/0	0/0	0/0	0/0	0/0	0/0	0/0	0/1	0/0	0/0	0/0	0/0	0/0	0/0	0/0	0/0	0/0	0/0	0/1	0/0	0/0	0/0	0/0
1	113209691	C	T	0.592105	6	19	13	1	0.142442	263	64	17	270		1/1	0/1	0/1	1/1	0/1	1/1	1/1	0/1	0/1	0/1	0/1	0/0	0/1	0/1	0/1	1/1	0/1	0/0	0/0	./.	0/1	0/1	0/1	0/1	0/1	1/1	1/1	0/1	0/1	0/1	0/0	0/0	1/1	1/1	1/1
1	113210081	A	C	0.0263158	36	2	0	1	0.183709	410	122	45	37		0/0	0/0	0/0	0/0	0/0	0/0	0/0	0/0	0/0	0/0	0/1	0/0	0/0	0/0	0/0	0/0	0/0	0/0	0/0	./.	0/0	0/0	0/0	0/0	0/0	0/0	0/0	0/0	0/0	0/0	0/1	0/0	0/0	0/0	0/0
1	113213544	G	C	0.025641	37	2	0	0	0.0230263	585	18	5	6		0/0	0/0	0/0	0/0	0/0	0/0	0/0	0/0	0/0	0/0	0/0	0/0	0/1	0/0	0/0	0/0	0/0	0/0	0/0	0/0	0/1	0/0	0/0	0/0	0/0	0/0	0/0	0/0	0/0	0/0	0/0	0/0	0/0	0/0	0/0
1	113215064	A	AACCGCATGGGCTACC	0.0128205	38	1	0	0	0	602	0	0	12		0/0	0/0	0/0	0/0	0/0	0/0	0/0	0/0	0/0	0/0	0/0	0/0	0/0	0/0	0/0	0/0	0/0	0/0	0/0	0/0	0/0	0/0	0/0	0/0	0/0	0/0	0/0	0/0	0/0	0/0	0/0	0/0	0/0	0/0	0/0
1	113215949	C	T	0.730769	3	15	21	0	0.528099	184	203	218	9		1/1	0/1	0/1	1/1	0/0	1/1	1/1	1/1	0/1	0/1	1/1	0/1	1/1	0/1	1/1	1/1	1/1	0/1	0/0	1/1	1/1	0/1	0/1	0/1	1/1	1/1	1/1	0/1	0/1	0/1	0/1	0/0	1/1	1/1	1/1
1	113220697	A	G	0.717949	3	16	20	0	0.487644	207	208	192	7		1/1	0/1	0/1	1/1	0/0	1/1	1/1	1/1	0/1	0/1	1/1	0/1	1/1	0/1	1/1	1/1	0/1	0/1	0/0	1/1	1/1	0/1	0/1	0/1	1/1	1/1	1/1	0/1	0/1	0/1	0/1	0/0	1/1	1/1	1/1
1	113220779	G	A	0.102564	31	8	0	0	0.0957096	524	48	34	8		0/0	0/0	0/0	0/0	0/0	0/0	0/0	0/1	0/0	0/0	0/0	0/1	0/1	0/0	0/0	0/0	0/0	0/1	0/0	0/1	0/1	0/0	0/0	0/0	0/1	0/0	0/0	0/0	0/0	0/0	0/0	0/0	0/0	0/0	0/0
1	95018398	T	C	0.576923	7	19	13	0	0.417077	239	232	138	5		0/0	1/1	0/1	1/1	1/1	1/1	1/1	0/1	0/1	0/1	0/1	0/1	1/1	0/1	0/1	1/1	0/0	1/1	0/0	0/1	1/1	0/1	0/1	0/1	1/1	0/1	0/1	0/0	0/1	1/1	0/1	0/0	1/1	0/1	0/1
1	95045443	C	T	0.320513	17	19	3	0	0.284893	343	185	81	5		1/1	0/0	0/1	0/0	0/0	0/0	0/0	0/1	0/1	0/0	0/1	0/1	0/0	0/1	0/1	0/0	0/0	0/0	1/1	0/1	0/0	0/0	0/1	0/1	0/0	0/1	0/1	0/1	0/1	0/0	0/1	0/0	0/0	0/1	0/1
10	35884924	G	GA	1	0	0	39	0	1	0	0	609	5		1/1	1/1	1/1	1/1	1/1	1/1	1/1	1/1	1/1	1/1	1/1	1/1	1/1	1/1	1/1	1/1	1/1	1/1	1/1	1/1	1/1	1/1	1/1	1/1	1/1	1/1	1/1	1/1	1/1	1/1	1/1	1/1	1/1	1/1	1/1
15	51108446	A	C	0.0128205	38	1	0	0	0.0153551	507	12	2	93		0/0	0/0	0/0	0/0	0/0	0/0	0/0	0/0	0/0	0/0	0/0	0/0	0/0	0/0	0/0	0/0	0/0	0/0	0/0	0/0	0/0	0/0	0/0	0/0	0/0	0/1	0/0	0/0	0/0	0/0	0/0	0/0	0/0	0/0	0/0
15	51108451	G	C	0.0131579	37	1	0	1	0.0182186	477	16	1	120		0/0	0/0	0/0	0/0	0/0	0/0	0/0	0/0	0/0	0/0	0/0	0/0	0/0	0/0	0/0	0/0	0/0	0/0	0/0	0/0	0/0	0/0	0/0	0/0	0/0	0/1	./.	0/0	0/0	0/0	0/0	0/0	0/0	0/0	0/0
15	51108472	A	C	0.644737	8	11	19	1	0.318868	305	112	113	84		1/1	0/0	0/0	1/1	1/1	0/1	1/1	0/1	1/1	0/0	1/1	1/1	1/1	0/0	0/1	0/0	1/1	1/1	0/1	1/1	0/1	0/0	1/1	1/1	1/1	1/1	1/1	1/1	1/1	0/1	./.	0/0	0/0	0/1	0/1
15	51108493	C	T	0.75641	3	13	23	0	0.71298	104	106	337	67		1/1	0/0	0/1	1/1	1/1	1/1	1/1	0/1	1/1	0/0	1/1	1/1	1/1	0/1	0/1	1/1	1/1	1/1	0/1	1/1	0/1	0/1	1/1	1/1	1/1	1/1	1/1	1/1	1/1	0/1	0/0	0/1	1/1	1/1	0/1
15	51108497	G	C	0.75	3	13	22	1	0.712066	104	107	336	67		1/1	0/0	0/1	1/1	1/1	1/1	./.	0/1	1/1	0/0	1/1	1/1	1/1	0/1	0/1	1/1	1/1	1/1	0/1	1/1	0/1	0/1	1/1	1/1	1/1	1/1	1/1	1/1	1/1	0/1	0/0	0/1	1/1	1/1	0/1
15	51108553	C	T	0.717949	4	14	21	0	0.716878	91	130	330	63		1/1	0/0	0/1	0/1	1/1	1/1	1/1	0/1	1/1	0/0	1/1	1/1	1/1	0/1	0/1	1/1	1/1	1/1	0/1	0/1	0/1	0/1	1/1	1/1	1/1	1/1	1/1	1/1	1/1	0/1	0/1	0/0	1/1	1/1	0/0
15	51137764	A	G	0.74359	2	16	21	0	0.67734	109	175	325	5		1/1	0/0	0/1	0/1	1/1	1/1	1/1	0/1	1/1	0/0	1/1	1/1	1/1	0/1	0/1	1/1	1/1	1/1	0/1	0/1	0/1	0/1	1/1	1/1	1/1	1/1	1/1	1/1	1/1	0/1	0/1	0/1	1/1	1/1	0/1
26	17293403	A	T	0.24359	23	13	3	0	0.0103986	565	12	0	37		0/0	0/0	0/0	0/1	0/0	0/0	0/1	0/0	0/1	0/0	1/1	0/1	0/0	0/0	0/1	0/0	0/1	0/1	0/0	0/0	0/0	0/0	0/1	0/1	0/0	0/0	0/0	0/0	1/1	1/1	0/1	0/0	0/1	0/1	0/0
26	17308862	C	T	0.128205	29	10	0	0	0.248294	363	155	68	28		0/0	0/0	0/1	0/1	0/1	0/0	0/0	0/0	0/1	0/0	0/0	0/0	0/0	0/1	0/0	0/0	0/0	0/0	0/1	0/0	0/0	0/0	0/0	0/0	0/0	0/0	0/0	0/1	0/0	0/0	0/1	0/0	0/1	0/0	0/0
26	17310899	G	A	0.153846	29	8	2	0	0.224167	391	149	60	14		0/0	0/1	0/0	0/0	0/0	0/0	0/0	0/1	0/0	1/1	0/0	0/1	0/0	0/0	0/0	0/1	0/0	0/0	0/0	0/0	0/1	0/0	0/0	0/0	0/1	0/0	0/0	0/1	0/0	0/0	0/0	1/1	0/0	0/0	0/0
26	17311524	T	C	0.307692	17	20	2	0	0.714527	83	172	337	22		0/0	0/1	0/1	0/1	0/1	0/0	0/0	0/1	0/1	0/1	0/0	0/1	0/0	0/1	0/0	0/1	0/1	0/0	0/1	0/0	0/1	0/1	0/0	0/0	0/1	0/0	0/0	1/1	0/0	0/0	0/1	1/1	0/1	0/0	0/0
26	17319280	G	A	0.141026	29	9	1	0	0.310833	329	169	102	14		0/0	0/1	0/0	0/0	0/0	0/0	0/0	0/1	0/0	0/1	0/0	0/1	0/0	0/0	0/0	0/1	0/0	0/0	0/0	0/0	0/1	0/0	0/0	0/0	0/1	0/0	0/0	0/1	0/0	0/0	0/0	1/1	0/0	0/0	0/0
26	17321295	C	T	0.153846	29	8	2	0	0.157143	451	101	43	19		0/0	0/1	0/0	0/0	0/0	0/0	0/0	0/1	0/0	0/1	0/0	0/1	0/0	0/0	0/0	1/1	0/0	0/0	0/0	0/0	0/1	0/0	0/0	0/0	0/1	0/0	0/0	0/1	0/0	0/0	0/0	1/1	0/0	0/0	0/0
26	17325728	A	G	0.025641	37	2	0	0	0.0696309	541	27	28	18		0/0	0/0	0/0	0/0	0/0	0/0	0/0	0/0	0/0	0/0	0/0	0/0	0/1	0/1	0/0	0/0	0/0	0/0	0/0	0/0	0/0	0/0	0/0	0/0	0/0	0/0	0/0	0/0	0/0	0/0	0/0	0/0	0/0	0/0	0/0
26	17325881	C	T	0.025641	37	2	0	0	0.0612583	556	22	26	10		0/0	0/0	0/0	0/0	0/0	0/0	0/0	0/0	0/0	0/0	0/0	0/0	0/1	0/1	0/0	0/0	0/0	0/0	0/0	0/0	0/0	0/0	0/0	0/0	0/0	0/0	0/0	0/0	0/0	0/0	0/0	0/0	0/0	0/0	0/0
26	17325905	C	T	0.166667	27	11	1	0	0.253744	383	131	87	13		0/0	0/1	0/0	0/0	0/0	0/0	0/0	0/1	0/0	0/1	0/0	0/1	0/1	0/1	0/0	0/1	0/0	0/0	0/0	0/0	0/1	0/0	0/0	0/0	0/1	0/0	0/0	0/1	0/0	0/0	0/0	1/1	0/0	0/0	0/0
26	17325956	C	A	0.166667	27	11	1	0	0.250833	383	133	84	14		0/0	0/1	0/0	0/0	0/0	0/0	0/0	0/1	0/0	0/1	0/0	0/1	0/1	0/1	0/0	0/1	0/0	0/0	0/0	0/0	0/1	0/0	0/0	0/0	0/1	0/0	0/0	0/1	0/0	0/0	0/0	1/1	0/0	0/0	0/0
26	30609332	C	T	0.205128	24	14	1	0	0.246293	370	175	62	7		0/0	0/1	0/1	0/0	0/1	0/1	0/0	0/1	0/0	0/0	0/0	0/1	0/1	0/1	0/0	0/0	0/0	0/0	0/0	0/1	0/0	0/0	0/0	0/0	0/0	0/0	0/0	0/1	0/0	0/0	0/1	0/1	0/0	0/1	0/1
26	30622639	A	G	0.282051	20	16	3	0	0.209091	402	153	50	9		0/0	0/1	0/1	0/0	0/1	0/1	0/1	0/1	0/0	0/0	0/0	0/1	1/1	0/1	0/0	0/0	0/0	0/1	0/0	0/1	0/0	0/0	0/0	0/0	0/0	0/0	0/1	0/1	0/0	0/1	0/1	0/1	0/0	1/1	0/1
26	30630053	G	A	0.192308	26	11	2	0	0.146859	450	105	34	25		0/1	0/0	0/1	0/0	0/0	0/0	0/0	0/1	0/1	0/1	0/1	0/0	0/0	0/0	1/1	0/1	0/0	0/0	0/1	0/0	0/0	0/0	0/1	0/0	0/0	0/0	0/0	0/0	0/1	0/0	0/0	0/0	0/0	0/0	0/0
26	30630192	G	C	0.131579	28	10	0	1	0.484211	204	180	186	44		0/0	0/0	0/0	0/0	0/0	0/1	0/1	0/0	0/0	0/0	0/0	0/1	0/1	0/0	0/0	./.	0/0	0/1	0/0	0/0	0/1	0/0	0/0	0/1	0/0	0/0	0/1	0/0	0/0	0/1	0/0	0/0	0/0	0/1	0/0
26	30630196	C	T	0.184211	26	10	2	1	0.176573	410	122	40	42		0/1	0/0	0/1	0/0	0/0	0/0	0/0	0/1	0/1	0/1	0/1	0/0	0/0	0/0	1/1	./.	0/0	0/0	0/1	0/0	0/0	0/0	0/1	0/0	0/0	0/0	0/0	0/0	0/0	0/0	0/0	0/0	0/0	0/0	0/1
27	42765655	G	A	0.0769231	33	6	0	0	0.0918367	466	47	26	75		0/0	0/0	0/0	0/0	0/0	0/1	0/0	0/1	0/1	0/0	0/0	0/0	0/0	0/0	0/0	0/0	0/0	0/0	0/0	0/0	0/0	0/0	0/0	0/0	0/0	0/0	0/0	0/0	0/1	0/0	0/0	0/0	0/1	0/0	0/1
27	42826838	A	G	0.666667	6	14	19	0	0.784411	46	168	389	11		0/1	0/0	0/0	0/1	0/0	1/1	0/1	0/1	1/1	0/1	1/1	0/0	1/1	1/1	1/1	0/0	0/1	0/1	0/1	0/0	0/1	1/1	1/1	1/1	0/1	0/1	1/1	1/1	1/1	1/1	1/1	0/1	1/1	0/1	1/1
27	42885591	C	T	0.0128205	38	1	0	0	0.0631229	542	44	16	12		0/0	0/0	0/0	0/0	0/0	0/0	0/0	0/0	0/0	0/0	0/0	0/0	0/0	0/0	0/1	0/0	0/0	0/0	0/0	0/0	0/0	0/0	0/0	0/0	0/0	0/0	0/0	0/0	0/0	0/0	0/0	0/0	0/0	0/0	0/0
27	42895975	A	G	0.820513	2	10	27	0	0.879139	20	106	478	10		1/1	0/0	0/0	0/1	1/1	1/1	1/1	1/1	1/1	0/1	1/1	0/1	1/1	1/1	1/1	1/1	0/1	1/1	0/1	0/1	0/1	1/1	1/1	1/1	1/1	0/1	1/1	1/1	1/1	1/1	1/1	0/1	1/1	1/1	1/1
27	42902559	C	T	0.0128205	38	1	0	0	0.0189769	583	23	0	8		0/0	0/0	0/0	0/0	0/0	0/0	0/0	0/1	0/0	0/0	0/0	0/0	0/0	0/0	0/0	0/0	0/0	0/0	0/0	0/0	0/0	0/0	0/0	0/0	0/0	0/0	0/0	0/0	0/0	0/0	0/0	0/0	0/0	0/0	0/0
27	42902570	G	A	0.0128205	38	1	0	0	0.0222772	579	27	0	8		0/0	0/0	0/0	0/0	0/0	0/0	0/0	0/1	0/0	0/0	0/0	0/0	0/0	0/0	0/0	0/0	0/0	0/0	0/0	0/0	0/0	0/0	0/0	0/0	0/0	0/0	0/0	0/0	0/0	0/0	0/0	0/0	0/0	0/0	0/0
27	42902588	A	C	0.0128205	38	1	0	0	0.0206612	580	25	0	9		0/0	0/0	0/0	0/0	0/0	0/0	0/0	0/1	0/0	0/0	0/0	0/0	0/0	0/0	0/0	0/0	0/0	0/0	0/0	0/0	0/0	0/0	0/0	0/0	0/0	0/0	0/0	0/0	0/0	0/0	0/0	0/0	0/0	0/0	0/0
27	42911057	C	G	0.0128205	38	1	0	0	0.00577558	599	7	0	8		0/0	0/0	0/0	0/0	0/0	0/0	0/0	0/0	0/0	0/0	0/0	0/0	0/0	0/0	0/0	0/0	0/0	0/0	0/0	0/0	0/0	0/0	0/0	0/0	0/0	0/0	0/0	0/0	0/0	0/0	0/0	0/1	0/0	0/0	0/0
27	42911103	G	A	0.0384615	36	3	0	0	0.0264026	574	32	0	8		0/0	0/0	0/0	0/0	0/0	0/0	0/0	0/0	0/0	0/0	0/0	0/0	0/1	0/0	0/0	0/0	0/0	0/0	0/0	0/0	0/0	0/0	0/0	0/0	0/0	0/1	0/0	0/0	0/0	0/1	0/0	0/0	0/0	0/0	0/0
27	42911642	G	A	0.0384615	36	3	0	0	0.0364238	560	44	0	10		0/0	0/0	0/0	0/0	0/0	0/0	0/0	0/0	0/0	0/0	0/0	0/0	0/0	0/0	0/0	0/0	0/0	0/0	0/0	0/0	0/0	0/0	0/0	0/0	0/0	0/1	0/0	0/0	0/0	0/1	0/0	0/0	0/0	0/1	0/0
27	42911663	T	C	0.0641026	34	5	0	0	0.0646766	525	78	0	11		0/0	0/0	0/0	0/1	0/0	0/0	0/0	0/0	0/0	0/0	0/0	0/0	0/0	0/0	0/0	0/0	0/0	0/0	0/0	0/0	0/0	0/0	0/0	0/0	0/0	0/1	0/0	0/0	0/0	0/1	0/0	0/1	0/0	0/1	0/0
27	42911665	C	T	0.0641026	34	5	0	0	0.0645695	526	78	0	10		0/0	0/0	0/0	0/1	0/0	0/0	0/0	0/0	0/0	0/0	0/0	0/0	0/0	0/0	0/0	0/0	0/0	0/0	0/0	0/0	0/0	0/0	0/0	0/0	0/0	0/1	0/0	0/0	0/0	0/1	0/0	0/1	0/0	0/1	0/0
27	42911747	C	T	0.166667	26	13	0	0	0.152824	418	184	0	12		0/1	0/0	0/0	0/0	0/1	0/1	0/0	0/0	0/1	0/0	0/0	0/0	0/1	0/0	0/0	0/0	0/0	0/0	0/1	0/0	0/0	0/0	0/0	0/0	0/0	0/1	0/0	0/1	0/1	0/1	0/1	0/1	0/0	0/0	0/1
27	42911776	C	A	0.128205	29	10	0	0	0.120232	458	145	0	11		0/0	0/0	0/0	0/0	0/0	0/1	0/0	0/0	0/0	0/0	0/0	0/0	0/1	0/0	0/0	0/0	0/0	0/0	0/1	0/0	0/0	0/1	0/0	0/0	0/0	0/1	0/0	0/1	0/1	0/1	0/1	0/0	0/0	0/0	0/1
27	42911787	C	A	0.0769231	33	6	0	0	0.112126	467	135	0	12		0/0	0/0	0/0	0/0	0/0	0/1	0/0	0/0	0/0	0/0	0/0	0/0	0/1	0/0	0/0	0/0	0/0	0/0	0/1	0/0	0/0	0/1	0/0	0/0	0/0	0/1	0/0	0/0	0/0	0/1	0/0	0/0	0/0	0/0	0/0
27	42911793	G	A	0.0897436	32	7	0	0	0.1075	471	129	0	14		0/0	0/0	0/0	0/0	0/0	0/1	0/0	0/0	0/0	0/0	0/0	0/0	0/1	0/0	0/0	0/0	0/0	0/0	0/1	0/0	0/0	0/1	0/0	0/0	0/1	0/1	0/0	0/0	0/0	0/1	0/0	0/0	0/0	0/0	0/0
27	42911802	C	CA	0.0769231	33	6	0	0	0.103506	475	124	0	15		0/0	0/0	0/0	0/0	0/0	0/1	0/0	0/0	0/0	0/0	0/0	0/0	0/1	0/0	0/0	0/0	0/0	0/0	0/0	0/0	0/0	0/1	0/0	0/0	0/1	0/1	0/0	0/0	0/0	0/1	0/0	0/0	0/0	0/0	0/0
27	42911805	G	T	0.0769231	33	6	0	0	0.101667	478	122	0	14		0/0	0/0	0/0	0/0	0/0	0/1	0/0	0/0	0/0	0/0	0/0	0/0	0/1	0/0	0/0	0/0	0/0	0/0	0/0	0/0	0/0	0/1	0/0	0/0	0/1	0/1	0/0	0/0	0/0	0/1	0/0	0/0	0/0	0/0	0/0
27	42911811	C	T	0.0769231	33	6	0	0	0.101498	479	122	0	13		0/0	0/0	0/0	0/0	0/0	0/1	0/0	0/0	0/0	0/0	0/0	0/0	0/1	0/0	0/0	0/0	0/0	0/0	0/0	0/0	0/0	0/1	0/0	0/0	0/1	0/1	0/0	0/0	0/0	0/1	0/0	0/0	0/0	0/0	0/0
27	42911823	C	T	0.0769231	33	6	0	0	0.0884808	494	104	1	15		0/0	0/0	0/0	0/0	0/0	0/1	0/0	0/0	0/0	0/0	0/0	0/0	0/1	0/0	0/0	0/0	0/0	0/0	0/0	0/0	0/0	0/1	0/0	0/0	0/1	0/1	0/0	0/0	0/0	0/1	0/0	0/0	0/0	0/0	0/0
27	42911859	T	C	0.0394737	35	3	0	1	0.0947987	485	109	2	18		0/0	0/0	0/0	0/0	0/0	0/1	0/0	0/0	0/0	0/0	0/0	0/0	0/0	0/0	0/0	./.	0/0	0/0	0/0	0/0	0/0	0/1	0/0	0/0	0/0	0/1	0/0	0/0	0/0	0/0	0/0	0/0	0/0	0/0	0/0
27	42911903	C	G	0.153846	27	12	0	0	0.121008	453	140	2	19		0/0	0/0	0/0	0/1	0/0	0/1	0/0	0/0	0/0	0/0	0/1	0/0	0/0	0/0	0/1	0/0	0/0	0/0	0/1	0/0	0/0	0/1	0/0	0/0	0/0	0/1	0/0	0/1	0/0	0/1	0/0	0/1	0/0	0/1	0/0
27	42911914	C	T	0.166667	26	13	0	0	0.131757	438	152	2	22		0/0	0/0	0/0	0/1	0/0	0/1	0/0	0/0	0/0	0/0	0/1	0/0	0/0	0/0	0/1	0/0	0/0	0/0	0/1	0/0	0/1	0/1	0/0	0/0	0/0	0/1	0/0	0/1	0/0	0/1	0/0	0/1	0/0	0/1	0/0
27	42911917	C	A	0.166667	26	13	0	0	0.131356	437	151	2	24		0/0	0/0	0/0	0/1	0/0	0/1	0/0	0/0	0/0	0/0	0/1	0/0	0/0	0/0	0/1	0/0	0/0	0/0	0/1	0/0	0/1	0/1	0/0	0/0	0/0	0/1	0/0	0/1	0/0	0/1	0/0	0/1	0/0	0/1	0/0
30	11234134	C	G	0.628205	3	23	13	0	0.524086	175	223	204	12		0/1	1/1	1/1	0/1	0/0	0/1	0/1	0/1	1/1	1/1	1/1	1/1	0/1	0/1	0/1	0/1	0/1	1/1	0/1	1/1	0/1	0/0	0/1	0/1	0/1	1/1	0/1	0/1	0/1	0/1	0/0	1/1	0/1	0/1	0/1
30	11238212	A	T	1	0	0	39	0	1	0	0	598	16		1/1	1/1	1/1	1/1	1/1	1/1	1/1	1/1	1/1	1/1	1/1	1/1	1/1	1/1	1/1	1/1	1/1	1/1	1/1	1/1	1/1	1/1	1/1	1/1	1/1	1/1	1/1	1/1	1/1	1/1	1/1	1/1	1/1	1/1	1/1
30	11238232	T	C	0.0512821	36	2	1	0	0.0547264	546	48	9	11		0/0	0/0	0/0	0/0	1/1	0/0	0/0	0/0	0/0	0/0	0/0	0/0	0/0	0/0	0/0	0/0	0/0	0/0	0/0	0/0	0/0	0/0	0/0	0/0	0/0	0/0	0/0	0/1	0/0	0/0	0/1	0/0	0/0	0/0	0/0
30	11248930	C	T	0.0641026	34	5	0	0	0.191225	423	131	50	10		0/0	0/0	0/0	0/0	0/0	0/0	0/1	0/0	0/0	0/0	0/1	0/0	0/0	0/0	0/0	0/0	0/1	0/1	0/0	0/0	0/0	0/0	0/0	0/0	0/0	0/0	0/0	0/0	0/0	0/0	0/0	0/0	0/0	0/1	0/0
30	11249337	A	G	0.628205	3	23	13	0	0.513289	186	214	202	12		0/1	1/1	1/1	0/1	0/0	0/1	0/1	0/1	1/1	1/1	1/1	1/1	0/1	0/1	0/1	0/1	0/1	1/1	0/1	1/1	0/1	0/0	0/1	0/1	0/1	1/1	0/1	0/1	0/1	0/1	0/0	1/1	0/1	0/1	0/1
30	11255596	A	G	0.0512821	36	2	1	0	0.046281	554	46	5	9		0/0	0/0	0/0	0/0	1/1	0/0	0/0	0/0	0/0	0/0	0/0	0/0	0/0	0/0	0/0	0/0	0/0	0/0	0/0	0/0	0/0	0/0	0/0	0/0	0/0	0/0	0/0	0/1	0/0	0/0	0/1	0/0	0/0	0/0	0/0
30	11256752	T	C	0.628205	3	23	13	0	0.514096	185	216	202	11		0/1	1/1	1/1	0/1	0/0	0/1	0/1	0/1	1/1	1/1	1/1	1/1	0/1	0/1	0/1	0/1	0/1	1/1	0/1	1/1	0/1	0/0	0/1	0/1	0/1	1/1	0/1	0/1	0/1	0/1	0/0	1/1	0/1	0/1	0/1
30	11281219	TA	T	0.0641026	34	5	0	0	0.305228	322	180	91	21		0/0	0/0	0/0	0/0	0/0	0/0	0/1	0/0	0/0	0/0	0/1	0/0	0/0	0/0	0/0	0/0	0/1	0/1	0/0	0/0	0/0	0/0	0/0	0/0	0/0	0/0	0/0	0/0	0/0	0/0	0/0	0/0	0/0	0/1	0/0
30	11294677	A	C	0.75641	1	17	21	0	0.857973	35	101	466	12		1/1	1/1	1/1	0/1	1/1	0/1	0/1	1/1	1/1	1/1	1/1	1/1	0/1	0/1	0/1	1/1	0/1	1/1	0/1	1/1	0/1	0/0	0/1	0/1	0/1	1/1	0/1	1/1	1/1	1/1	0/1	1/1	0/1	1/1	0/1
30	11299204	A	G	0.615385	4	22	13	0	0.510762	189	213	202	10		0/0	1/1	1/1	0/1	0/0	0/1	0/1	0/1	1/1	1/1	1/1	1/1	0/1	0/1	0/1	0/1	0/1	1/1	0/1	1/1	0/1	0/0	0/1	0/1	0/1	1/1	0/1	0/1	0/1	0/1	0/0	1/1	0/1	0/1	0/1
33	7261271	G	A	0.0384615	36	3	0	0	0.0108514	587	11	1	15		0/0	0/0	0/0	0/1	0/0	0/0	0/0	0/0	0/0	0/0	0/0	0/0	0/0	0/1	0/0	0/0	0/0	0/0	0/0	0/0	0/0	0/0	0/0	0/0	0/0	0/0	0/0	0/1	0/0	0/0	0/0	0/0	0/0	0/0	0/0
8	50347459	C	T	0.0128205	38	1	0	0	0.168885	436	127	38	13		0/0	0/0	0/0	0/0	0/0	0/0	0/0	0/0	0/0	0/0	0/0	0/0	0/0	0/0	0/0	0/1	0/0	0/0	0/0	0/0	0/0	0/0	0/0	0/0	0/0	0/0	0/0	0/0	0/0	0/0	0/0	0/0	0/0	0/0	0/0
8	50347502	C	T	0.294872	20	15	4	0	0.184909	425	133	45	11		0/1	0/0	0/0	0/1	0/0	0/0	0/0	0/0	0/1	0/1	0/0	1/1	1/1	0/1	0/1	0/0	0/0	1/1	0/0	0/0	0/0	0/1	0/0	0/0	1/1	0/1	0/0	0/1	0/0	0/1	0/0	0/0	0/1	0/1	0/0
8	50401012	CCGGCGGCGG	CCGG	0.3	18	13	4	4	0.394015	185	116	100	213		./.	0/0	0/0	0/0	0/0	0/0	0/0	0/0	0/1	0/1	0/0	1/1	1/1	0/1	0/1	./.	0/0	./.	0/0	./.	1/1	0/1	0/0	0/0	1/1	0/1	0/0	0/1	0/0	0/1	0/0	0/0	0/1	0/1	0/0
8	50401125	G	A	0.294872	20	15	4	0	0.0748503	443	41	17	113		0/1	0/0	0/0	0/1	0/0	0/0	0/0	0/0	0/1	0/1	0/0	1/1	1/1	0/1	0/1	0/0	0/0	1/1	0/0	0/0	0/0	0/1	0/0	0/0	1/1	0/1	0/0	0/1	0/0	0/1	0/0	0/0	0/1	0/1	0/0
8	61028953	C	T	0.653846	7	13	19	0	0.668333	107	184	309	14		0/1	1/1	1/1	1/1	0/1	1/1	0/1	0/1	0/1	0/0	0/0	0/1	1/1	0/1	0/0	1/1	0/0	1/1	1/1	1/1	0/1	0/0	1/1	1/1	0/0	0/0	0/1	1/1	1/1	1/1	1/1	1/1	0/1	0/1	1/1
8	61032317	C	T	0.0897436	33	5	1	0	0.00582363	595	5	1	13		0/1	0/0	0/0	0/0	0/0	0/0	0/1	0/0	0/0	0/0	0/0	0/0	0/0	0/0	1/1	0/0	0/0	0/0	0/0	0/0	0/0	0/0	0/0	0/0	0/0	0/0	0/1	0/0	0/0	0/0	0/0	0/0	0/1	0/0	0/0
8	61058305	G	C	0.717949	7	8	24	0	0.631229	121	202	279	12		1/1	1/1	1/1	1/1	0/1	1/1	1/1	0/1	0/1	0/0	0/0	0/1	1/1	0/1	1/1	1/1	0/0	1/1	1/1	1/1	0/0	0/0	1/1	1/1	0/0	0/0	1/1	1/1	1/1	1/1	0/1	1/1	1/1	0/1	1/1
14	43308438	C	T	0.0128205	38	1	0	0	0.0773305	413	45	14	142		0/0	0/0	0/0	0/0	0/0	0/0	0/0	0/0	0/0	0/0	0/1	0/0	0/0	0/0	0/0	0/0	0/0	0/0	0/0	0/0	0/0	0/0	0/0	0/0	0/0	0/0	0/0	0/0	0/0	0/0	0/0	0/0	0/0	0/0	0/0
14	43308528	A	G	0.635135	6	15	16	2	0.395	233	139	128	114		1/1	1/1	1/1	0/1	1/1	0/0	0/1	1/1	1/1	0/1	0/1	1/1	0/1	1/1	0/1	./.	0/0	0/0	1/1	./.	0/1	0/1	1/1	1/1	0/1	0/1	1/1	0/0	1/1	0/1	0/1	1/1	1/1	0/1	0/0
14	43322005	G	A	0.115385	30	9	0	0	0.00246711	605	3	0	6		0/0	0/0	0/0	0/1	0/0	0/1	0/1	0/0	0/0	0/0	0/0	0/0	0/1	0/0	0/1	0/0	0/0	0/1	0/0	0/0	0/0	0/1	0/0	0/0	0/0	0/1	0/0	0/0	0/0	0/0	0/0	0/0	0/0	0/0	0/0
14	43334570	C	A	0.115385	30	9	0	0	0.143914	470	101	37	6		0/0	0/0	0/0	0/1	0/0	0/1	0/1	0/0	0/0	0/0	0/0	0/0	0/1	0/0	0/1	0/0	0/0	0/1	0/0	0/0	0/0	0/1	0/0	0/0	0/0	0/1	0/0	0/0	0/0	0/0	0/0	0/0	0/0	0/0	0/0
14	43351845	G	A	0.115385	30	9	0	0	0.142739	470	99	37	8		0/0	0/0	0/0	0/1	0/0	0/1	0/1	0/0	0/0	0/0	0/0	0/0	0/1	0/0	0/1	0/0	0/0	0/1	0/0	0/0	0/0	0/1	0/0	0/0	0/0	0/1	0/0	0/0	0/0	0/0	0/0	0/0	0/0	0/0	0/0
15	8716947	C	G	0.0128205	38	1	0	0	0.369421	296	171	138	9		0/0	0/0	0/0	0/0	0/0	0/0	0/0	0/0	0/0	0/0	0/0	0/0	0/0	0/0	0/0	0/0	0/0	0/0	0/0	0/0	0/1	0/0	0/0	0/0	0/0	0/0	0/0	0/0	0/0	0/0	0/0	0/0	0/0	0/0	0/0
2	68547065	G	A	0.384615	13	22	4	0	0.56281	154	221	230	9		0/1	0/0	0/1	0/1	0/1	1/1	0/0	0/0	0/0	0/0	1/1	0/0	0/1	0/1	0/1	0/0	0/1	0/1	0/1	0/1	0/1	0/1	0/1	0/1	0/1	0/0	0/1	1/1	0/1	1/1	0/0	0/0	0/0	0/0	0/0
26	16348822	G	A	0.179487	27	10	2	0	0.00660066	598	8	0	8		0/0	0/1	0/0	0/0	0/0	0/0	0/0	0/1	0/0	0/1	0/0	1/1	0/0	0/0	0/0	0/1	0/1	0/0	0/0	0/0	0/1	0/0	0/0	0/0	0/1	0/0	0/1	0/1	0/0	0/0	0/0	1/1	0/0	0/0	0/0
29	28625593	G	A	0.461538	10	22	7	0	0.480033	210	205	186	13		0/0	1/1	1/1	0/1	0/1	0/0	0/0	0/1	0/1	0/1	0/0	1/1	0/0	0/1	0/1	0/1	0/1	1/1	0/1	0/1	1/1	1/1	0/1	0/1	0/0	1/1	0/1	0/1	0/1	0/1	0/0	0/0	0/1	0/0	0/1
5	75177792	C	T	0.884615	1	7	31	0	0.482529	193	236	172	13		0/0	0/1	1/1	0/1	1/1	1/1	1/1	1/1	1/1	1/1	0/1	1/1	1/1	1/1	1/1	1/1	1/1	1/1	1/1	1/1	1/1	1/1	1/1	1/1	1/1	0/1	1/1	0/1	1/1	1/1	1/1	1/1	1/1	0/1	0/1
5	75186417	T	C	0.935897	0	5	34	0	0.90985	22	64	513	15		0/1	0/1	1/1	1/1	1/1	1/1	1/1	1/1	1/1	1/1	0/1	1/1	1/1	1/1	1/1	1/1	1/1	1/1	1/1	1/1	1/1	1/1	1/1	1/1	1/1	1/1	1/1	0/1	1/1	1/1	1/1	1/1	1/1	1/1	0/1
5	75187313	G	C	0.730769	4	13	22	0	0.386288	269	196	133	16		0/1	0/1	1/1	0/1	0/0	0/1	1/1	0/1	1/1	1/1	0/0	1/1	1/1	0/1	0/1	1/1	0/1	1/1	0/0	1/1	1/1	1/1	1/1	1/1	0/1	0/1	1/1	0/1	1/1	1/1	1/1	1/1	1/1	0/1	0/0
5	75187917	C	T	0.74359	3	14	22	0	0.472637	200	236	167	11		0/1	0/1	1/1	0/1	0/1	0/1	1/1	0/1	1/1	1/1	0/0	1/1	1/1	0/1	0/1	1/1	0/1	1/1	0/0	1/1	1/1	1/1	1/1	1/1	0/1	0/1	1/1	0/1	1/1	1/1	1/1	1/1	1/1	0/1	0/0
5	76295658	T	C	0.846154	0	12	27	0	0.391376	260	214	129	11		1/1	1/1	1/1	1/1	0/1	0/1	1/1	0/1	1/1	0/1	0/1	1/1	1/1	0/1	0/1	1/1	0/1	1/1	0/1	1/1	1/1	1/1	1/1	1/1	0/1	1/1	1/1	1/1	1/1	1/1	1/1	1/1	1/1	1/1	0/1
8	68611246	C	T	0.0769231	33	6	0	0	0.0888325	502	73	16	23		0/0	0/0	0/0	0/0	0/0	0/1	0/0	0/0	0/0	0/1	0/0	0/0	0/0	0/0	0/0	0/1	0/0	0/0	0/0	0/0	0/1	0/0	0/0	0/0	0/0	0/0	0/1	0/0	0/0	0/0	0/0	0/0	0/1	0/0	0/0
8	68616102	G	A	0.0769231	33	6	0	0	0.0874363	501	73	15	25		0/0	0/0	0/0	0/0	0/0	0/1	0/0	0/1	0/0	0/0	0/0	0/0	0/0	0/0	0/0	0/1	0/0	0/0	0/0	0/0	0/1	0/0	0/0	0/0	0/0	0/0	0/1	0/0	0/0	0/0	0/0	0/0	0/1	0/0	0/0
8	68618459	A	G	0.0641026	34	5	0	0	0.586993	136	217	239	22		0/0	0/0	0/0	0/0	0/1	0/0	0/0	0/0	0/0	0/0	0/0	0/0	0/0	0/1	0/0	0/0	0/0	0/0	0/0	0/0	0/0	0/0	0/0	0/1	0/0	0/0	0/0	0/0	0/0	0/0	0/0	0/0	0/0	0/0	0/0
8	68624452	G	A	0.935897	0	5	34	0	0.401503	247	223	129	15		1/1	1/1	1/1	1/1	0/1	1/1	1/1	1/1	1/1	1/1	1/1	1/1	1/1	0/1	1/1	1/1	1/1	1/1	1/1	1/1	1/1	1/1	1/1	0/1	1/1	1/1	1/1	1/1	1/1	1/1	1/1	1/1	1/1	1/1	1/1
8	68624458	G	T	0.935897	0	5	34	0	0.400833	248	223	129	14		1/1	1/1	1/1	1/1	0/1	1/1	1/1	1/1	1/1	1/1	1/1	1/1	1/1	0/1	1/1	1/1	1/1	1/1	1/1	1/1	1/1	1/1	1/1	0/1	1/1	1/1	1/1	1/1	1/1	1/1	1/1	1/1	1/1	1/1	1/1
8	68633328	T	C	0.0641026	34	5	0	0	0.585833	136	225	239	14		0/0	0/0	0/0	0/0	0/1	0/0	0/0	0/0	0/0	0/0	0/0	0/0	0/0	0/1	0/0	0/0	0/0	0/0	0/0	0/0	0/0	0/0	0/0	0/1	0/0	0/0	0/0	0/0	0/0	0/0	0/0	0/0	0/0	0/0	0/0
8	68638825	G	T	0.0384615	25	0	1	13	0.00814332	304	1	2	307		0/0	0/0	0/0	./.	./.	./.	0/0	0/0	0/0	./.	./.	0/0	0/0	0/0	0/0	./.	./.	./.	0/0	1/1	./.	0/0	0/0	0/0	0/0	0/0	./.	./.	0/0	0/0	0/0	./.	0/0	0/0	./.
8	72275217	T	G	1	0	0	34	5	1	0	0	235	379		1/1	1/1	1/1	1/1	1/1	1/1	1/1	1/1	1/1	1/1	1/1	./.	./.	1/1	1/1	1/1	1/1	1/1	1/1	1/1	1/1	1/1	1/1	1/1	1/1	1/1	./.	1/1	1/1	1/1	1/1	1/1	./.	1/1	1/1
8	72275218	G	C	1	0	0	34	5	1	0	0	235	379		1/1	1/1	1/1	1/1	1/1	1/1	1/1	1/1	1/1	1/1	1/1	./.	./.	1/1	1/1	1/1	1/1	1/1	1/1	1/1	1/1	1/1	1/1	1/1	1/1	1/1	./.	1/1	1/1	1/1	1/1	1/1	./.	1/1	1/1
8	72275220	T	C	1	0	0	34	5	1	0	0	235	379		1/1	1/1	1/1	1/1	1/1	1/1	1/1	1/1	1/1	1/1	1/1	./.	./.	1/1	1/1	1/1	1/1	1/1	1/1	1/1	1/1	1/1	1/1	1/1	1/1	1/1	./.	1/1	1/1	1/1	1/1	1/1	./.	1/1	1/1
8	72275227	G	C	1	0	0	34	5	1	0	0	232	382		1/1	1/1	1/1	1/1	1/1	1/1	1/1	1/1	1/1	1/1	1/1	./.	./.	1/1	1/1	1/1	1/1	1/1	1/1	1/1	1/1	1/1	1/1	1/1	1/1	1/1	./.	1/1	1/1	1/1	1/1	1/1	./.	1/1	1/1
8	72275229	C	G	1	0	0	34	5	1	0	0	232	382		1/1	1/1	1/1	1/1	1/1	1/1	1/1	1/1	1/1	1/1	1/1	./.	./.	1/1	1/1	1/1	1/1	1/1	1/1	1/1	1/1	1/1	1/1	1/1	1/1	1/1	./.	1/1	1/1	1/1	1/1	1/1	./.	1/1	1/1
8	72275238	C	G	1	0	0	34	5	1	0	0	231	383		1/1	1/1	1/1	1/1	1/1	1/1	1/1	1/1	1/1	1/1	1/1	./.	./.	1/1	1/1	1/1	1/1	1/1	1/1	1/1	1/1	1/1	1/1	1/1	1/1	1/1	./.	1/1	1/1	1/1	1/1	1/1	./.	1/1	1/1
8	72275247	A	G	1	0	0	34	5	1	0	0	231	383		1/1	1/1	1/1	1/1	1/1	1/1	1/1	1/1	1/1	1/1	1/1	./.	./.	1/1	1/1	1/1	1/1	1/1	1/1	1/1	1/1	1/1	1/1	1/1	1/1	1/1	./.	1/1	1/1	1/1	1/1	1/1	./.	1/1	1/1
8	72275250	C	G	1	0	0	34	5	1	0	0	230	384		1/1	1/1	1/1	1/1	1/1	1/1	1/1	1/1	1/1	1/1	1/1	./.	./.	1/1	1/1	1/1	1/1	1/1	1/1	1/1	1/1	1/1	1/1	1/1	1/1	1/1	./.	1/1	1/1	1/1	1/1	1/1	./.	1/1	1/1
8	72275553	A	G	0.423077	13	19	7	0	0.375919	265	149	130	70		0/0	0/1	1/1	0/1	1/1	0/0	0/0	0/1	0/0	0/0	0/0	0/1	0/0	0/1	0/1	0/0	0/1	0/1	0/1	0/0	0/1	0/1	0/0	0/1	0/1	0/1	0/0	0/1	1/1	0/1	1/1	0/1	0/0	1/1	1/1
8	72276400	G	T	0.230769	22	16	1	0	0.157658	412	111	32	59		0/0	0/1	0/1	0/1	0/0	0/0	0/0	0/0	0/0	0/0	0/0	0/0	0/0	0/1	0/0	0/0	0/1	0/0	0/0	0/1	0/0	0/1	0/0	0/0	0/1	0/1	0/0	0/1	0/1	0/0	0/1	0/1	0/0	0/0	0/1
8	72277167	T	C	1	0	0	39	0	0.542039	171	170	218	55		1/1	1/1	1/1	1/1	1/1	1/1	1/1	1/1	1/1	1/1	1/1	1/1	1/1	1/1	1/1	1/1	1/1	1/1	1/1	1/1	1/1	1/1	1/1	1/1	1/1	1/1	1/1	1/1	1/1	1/1	1/1	1/1	1/1	1/1	1/1
8	72277938	C	T	0.230769	22	16	1	0	0.156637	425	103	37	49		0/0	0/1	0/1	0/1	0/0	0/0	0/0	0/0	0/0	0/0	0/0	0/0	0/0	0/1	0/0	0/0	0/1	0/0	0/0	0/1	0/0	0/1	0/0	0/0	0/1	0/1	0/0	0/1	0/1	0/0	0/1	0/1	0/0	0/0	0/1
8	72278154	G	A	0.102564	31	8	0	0	0.000886525	563	1	0	50		0/0	0/0	0/0	0/0	0/0	0/1	0/1	0/0	0/0	0/0	0/0	0/1	0/1	0/0	0/0	0/0	0/0	0/0	0/0	0/1	0/0	0/0	0/1	0/0	0/0	0/0	0/0	0/0	0/0	0/1	0/0	0/0	0/0	0/0	0/0
8	72278299	G	A	0.474359	9	23	7	0	0.0855615	478	70	13	53		1/1	0/1	0/0	0/1	0/1	0/1	0/1	0/1	1/1	1/1	1/1	0/0	0/1	0/1	0/1	1/1	0/1	0/1	0/1	0/0	0/1	0/1	0/1	0/1	0/1	0/1	1/1	0/1	0/0	0/0	0/0	0/1	1/1	0/0	0/0
8	72278333	C	T	0.538462	5	26	8	0	0.113799	454	81	23	56		1/1	0/1	0/1	0/1	0/1	0/1	0/1	0/1	1/1	1/1	1/1	0/1	0/1	0/1	0/1	1/1	0/1	0/1	0/1	0/0	0/1	0/1	0/1	0/1	0/1	0/1	1/1	0/1	0/1	0/0	0/0	0/1	1/1	1/1	0/0
8	72279020	C	T	0.102564	31	8	0	0	0.0777202	503	62	14	35		0/0	0/0	0/0	0/0	0/0	0/1	0/1	0/0	0/0	0/0	0/0	0/1	0/1	0/0	0/0	0/0	0/0	0/0	0/0	0/1	0/0	0/0	0/1	0/0	0/0	0/0	0/0	0/0	0/0	0/1	0/0	0/0	0/0	0/0	0/0
8	72279113	A	G	0.307692	17	20	2	0	0.228395	365	145	57	47		0/0	0/0	0/1	0/1	0/0	0/0	0/1	0/0	0/0	0/0	0/0	0/1	0/1	0/1	0/0	0/0	0/1	0/0	0/0	1/1	0/0	0/1	0/1	0/0	0/1	0/1	0/0	0/1	0/1	0/1	0/1	0/1	0/0	0/0	0/1
8	72279900	G	A	0.333333	15	22	2	0	0.20283	367	111	52	84		0/0	0/1	0/1	0/1	0/0	0/1	0/1	0/0	0/0	0/0	0/0	0/1	0/1	0/1	0/0	0/0	0/1	0/0	0/0	1/1	0/0	0/1	0/1	0/0	0/1	0/1	0/0	0/1	0/1	0/1	0/1	0/1	0/0	0/0	0/1
8	72280163	C	T	0.125	27	9	0	3	0.467773	201	143	168	102		0/0	0/0	0/0	0/0	0/1	0/0	0/0	0/1	0/0	0/0	0/0	0/0	0/0	0/0	0/1	./.	0/0	./.	0/1	./.	0/1	0/0	0/0	0/1	0/0	0/0	0/0	0/0	0/0	0/1	0/1	0/0	0/0	0/0	0/1
8	72280695	G	C	0.697368	5	13	20	1	0.409931	199	113	121	181		1/1	1/1	0/1	1/1	0/1	0/1	0/1	0/1	1/1	1/1	1/1	0/0	0/1	1/1	1/1	1/1	1/1	0/0	0/1	./.	0/1	1/1	0/1	0/0	1/1	1/1	1/1	1/1	0/1	0/0	0/1	1/1	1/1	0/0	0/1
8	72280800	C	T	0.223684	22	15	1	1	0.165675	376	89	39	110		0/0	0/1	0/1	0/1	./.	0/0	0/0	0/0	0/0	0/0	0/0	0/0	0/0	0/1	0/0	0/0	0/1	0/0	0/0	0/0	0/0	0/1	0/0	0/0	0/1	0/1	0/0	0/1	0/1	0/0	0/1	0/1	0/0	0/0	0/1
8	72280853	C	T	0.217949	23	15	1	0	0.136276	411	78	32	93		0/0	0/1	0/1	0/1	0/0	0/0	0/0	0/0	0/0	0/0	0/0	0/0	0/0	0/1	0/0	0/0	0/1	0/0	0/0	0/0	0/0	0/1	0/0	0/0	0/1	0/1	0/0	0/1	0/1	0/0	0/1	0/1	0/0	0/0	0/1
8	72280863	C	A	0.461538	10	22	7	0	0.243689	331	117	67	99		1/1	0/0	0/0	0/1	0/1	0/1	0/1	0/1	1/1	1/1	1/1	0/0	0/1	0/1	0/1	1/1	0/1	0/1	0/1	0/0	0/1	0/1	0/1	0/1	0/1	0/1	1/1	0/1	0/0	0/0	0/0	0/1	1/1	0/0	0/0
8	72280972	G	A	0.461538	10	22	7	0	0.23384	341	124	61	88		1/1	0/1	0/0	0/1	0/0	0/1	0/1	0/1	1/1	1/1	1/1	0/0	0/1	0/1	0/1	1/1	0/1	0/1	0/1	0/0	0/1	0/1	0/1	0/1	0/1	0/1	1/1	0/1	0/0	0/0	0/0	0/1	1/1	0/0	0/0
8	72280991	C	T	0.217949	23	15	1	0	0.147901	403	87	34	90		0/0	0/1	0/1	0/1	0/0	0/0	0/0	0/0	0/0	0/0	0/0	0/0	0/0	0/1	0/0	0/0	0/1	0/0	0/0	0/0	0/0	0/1	0/0	0/0	0/1	0/1	0/0	0/1	0/1	0/0	0/1	0/1	0/0	0/0	0/1
8	72281005	C	G	0.230769	22	16	1	0	0.143536	408	85	33	88		0/0	0/1	0/1	0/1	0/0	0/0	0/0	0/0	0/0	0/0	0/0	0/0	0/0	0/1	0/0	0/0	0/1	0/0	0/0	0/1	0/0	0/1	0/0	0/0	0/1	0/1	0/0	0/1	0/1	0/0	0/1	0/1	0/0	0/0	0/1
8	72281049	C	T	0.705128	3	17	19	0	0.390504	238	153	125	98		1/1	1/1	0/1	1/1	0/1	0/1	0/1	0/1	1/1	1/1	1/1	0/0	0/1	1/1	0/1	1/1	1/1	0/1	0/1	0/1	0/1	1/1	0/1	0/1	1/1	1/1	1/1	1/1	0/1	0/0	0/1	1/1	1/1	0/0	0/1
8	72281056	G	A	0.474359	9	23	7	0	0.225898	354	111	64	85		1/1	0/1	0/0	0/1	0/1	0/1	0/1	0/1	1/1	1/1	1/1	0/0	0/1	0/1	0/1	1/1	0/1	0/1	0/1	0/0	0/1	0/1	0/1	0/1	0/1	0/1	1/1	0/1	0/0	0/0	0/0	0/1	1/1	0/0	0/0
8	72281064	C	T	0.705128	3	17	19	0	0.382012	242	155	120	97		1/1	1/1	0/1	1/1	0/1	0/1	0/1	0/1	1/1	1/1	1/1	0/0	0/1	1/1	0/1	1/1	1/1	0/1	0/1	0/1	0/1	1/1	0/1	0/1	1/1	1/1	1/1	1/1	0/1	0/0	0/1	1/1	1/1	0/0	0/1
8	72281076	C	T	0.487179	9	22	8	0	0.217228	360	116	58	80		1/1	0/1	0/0	0/1	0/1	0/1	1/1	0/1	1/1	1/1	1/1	0/0	0/1	0/1	0/1	1/1	0/1	0/1	0/1	0/0	0/1	0/1	0/1	0/1	0/1	0/1	1/1	0/1	0/0	0/0	0/0	0/1	1/1	0/0	0/0
8	72281098	GGGGACA	G	0.473684	9	22	7	1	0.218978	369	118	61	66		1/1	0/1	0/0	0/1	0/0	0/1	0/1	0/1	1/1	1/1	1/1	0/0	0/1	0/1	0/1	1/1	0/1	0/1	0/1	./.	0/1	0/1	0/1	0/1	0/1	0/1	1/1	0/1	0/0	0/0	0/0	0/1	1/1	0/0	0/0
8	72281104	A	G	0.684211	0	24	14	1	0.805607	18	172	345	79		1/1	0/1	1/1	0/1	1/1	0/1	0/1	0/1	1/1	1/1	1/1	0/1	0/1	0/1	0/1	1/1	0/1	0/1	0/1	./.	0/1	0/1	0/1	0/1	0/1	0/1	1/1	0/1	1/1	0/1	1/1	0/1	1/1	1/1	1/1
8	72281145	G	A	0.473684	9	22	7	1	0.0725806	493	49	16	56		1/1	0/1	0/0	0/1	0/0	0/1	0/1	0/1	1/1	1/1	1/1	0/0	0/1	0/1	0/1	1/1	0/1	0/1	0/1	./.	0/1	0/1	0/1	0/1	0/1	0/1	1/1	0/1	0/0	0/0	0/0	0/1	1/1	0/0	0/0
8	72281151	G	A	0.884615	1	7	31	0	0.931319	8	59	479	68		1/1	1/1	1/1	1/1	1/1	0/1	0/1	1/1	1/1	1/1	1/1	0/1	0/1	1/1	1/1	1/1	1/1	1/1	1/1	0/0	1/1	1/1	0/1	1/1	1/1	1/1	1/1	1/1	1/1	0/1	1/1	1/1	1/1	1/1	1/1
11	19551272	A	G	0.0131579	37	1	0	1	0.0278232	577	34	0	3		0/0	0/0	0/0	0/0	./.	0/0	0/0	0/1	0/0	0/0	0/0	0/0	0/0	0/0	0/0	0/0	0/0	0/0	0/0	0/0	0/0	0/0	0/0	0/0	0/0	0/0	0/0	0/0	0/0	0/0	0/0	0/0	0/0	0/0	0/0
11	19551297	T	C	0.0131579	37	1	0	1	0.0507365	549	62	0	3		0/0	0/0	0/0	0/0	./.	0/0	0/0	0/1	0/0	0/0	0/0	0/0	0/0	0/0	0/0	0/0	0/0	0/0	0/0	0/0	0/0	0/0	0/0	0/0	0/0	0/0	0/0	0/0	0/0	0/0	0/0	0/0	0/0	0/0	0/0
11	19551298	T	A	0.0131579	37	1	0	1	0.0507365	549	62	0	3		0/0	0/0	0/0	0/0	./.	0/0	0/0	0/1	0/0	0/0	0/0	0/0	0/0	0/0	0/0	0/0	0/0	0/0	0/0	0/0	0/0	0/0	0/0	0/0	0/0	0/0	0/0	0/0	0/0	0/0	0/0	0/0	0/0	0/0	0/0
11	19553096	A	G	0.692308	5	14	20	0	0.504942	192	217	198	7		1/1	1/1	1/1	0/0	1/1	1/1	0/1	0/0	1/1	0/1	1/1	0/0	0/1	1/1	1/1	0/1	0/1	1/1	0/1	1/1	1/1	0/1	0/1	1/1	0/1	1/1	1/1	0/1	0/0	1/1	0/1	0/0	0/1	1/1	1/1
11	19555380	G	A	0.166667	27	11	1	0	0.272487	349	127	91	47		0/0	0/0	0/0	0/0	0/0	0/1	0/1	0/0	0/0	0/0	0/0	0/0	0/0	0/1	0/1	0/1	0/0	0/1	0/0	0/1	1/1	0/0	0/0	0/0	0/0	0/0	0/1	0/0	0/0	0/0	0/0	0/0	0/0	0/0	0/1
11	19555381	G	C	0.128205	30	8	1	0	0.208108	384	111	60	59		0/0	0/0	0/0	0/1	0/0	0/0	0/0	1/1	0/0	0/0	0/0	0/1	0/1	0/0	0/0	0/1	0/0	0/0	0/1	0/0	0/0	0/0	0/0	0/0	0/0	0/0	0/0	0/1	0/1	0/0	0/0	0/0	0/0	0/0	0/0
13	29691107	C	G	0.0526316	34	4	0	1	0.0287456	541	33	0	40		0/0	0/0	0/0	0/0	0/0	0/1	0/0	0/0	0/0	0/0	0/0	0/0	0/0	0/0	0/1	0/0	0/0	0/0	0/1	./.	0/0	0/0	0/0	0/0	0/0	0/0	0/0	0/0	0/0	0/0	0/0	0/1	0/0	0/0	0/0
13	29691111	T	G	0.0131579	37	1	0	1	0.016436	559	19	0	36		0/0	0/0	0/0	0/0	0/0	0/0	0/0	0/0	0/0	0/0	0/0	0/0	0/0	0/0	0/1	0/0	0/0	0/0	0/0	./.	0/0	0/0	0/0	0/0	0/0	0/0	0/0	0/0	0/0	0/0	0/0	0/0	0/0	0/0	0/0
13	29691154	T	C	0.128205	31	6	2	0	0.0899654	493	66	19	36		0/0	0/0	0/0	0/0	0/1	0/0	0/1	0/0	0/0	0/0	0/0	0/0	0/0	0/0	0/0	0/0	0/1	0/1	0/0	0/0	0/0	0/0	0/1	0/1	0/0	0/0	0/0	0/0	0/0	1/1	1/1	0/0	0/0	0/0	0/0
13	29702713	A	G	0.448718	12	19	8	0	0.887288	24	85	481	24		0/1	0/1	0/0	0/0	1/1	0/1	1/1	0/1	1/1	0/0	0/0	0/0	0/1	0/0	1/1	0/1	0/1	0/1	0/0	0/0	0/1	0/0	1/1	0/1	0/1	0/1	0/0	0/1	0/1	1/1	1/1	0/1	0/1	0/0	0/1
13	29710835	C	T	0.0769231	34	4	1	0	0.0900826	521	59	25	9		0/0	0/0	0/0	0/0	0/0	0/0	1/1	0/0	0/0	0/0	0/0	0/0	0/0	0/0	0/0	0/0	0/1	0/0	0/0	0/0	0/0	0/0	0/1	0/1	0/0	0/0	0/0	0/0	0/0	0/0	0/1	0/0	0/0	0/0	0/0
13	29714662	A	G	0.615385	5	20	14	0	0.250412	369	172	66	7		0/1	0/1	1/1	1/1	0/0	0/1	0/1	0/1	0/0	1/1	1/1	1/1	0/1	1/1	0/0	0/1	1/1	0/1	1/1	1/1	0/1	1/1	0/1	1/1	0/1	0/1	1/1	0/1	0/1	0/0	0/1	0/1	0/1	1/1	0/1
13	29732772	C	T	1	0	0	39	0	0.862355	42	82	479	11		1/1	1/1	1/1	1/1	1/1	1/1	1/1	1/1	1/1	1/1	1/1	1/1	1/1	1/1	1/1	1/1	1/1	1/1	1/1	1/1	1/1	1/1	1/1	1/1	1/1	1/1	1/1	1/1	1/1	1/1	1/1	1/1	1/1	1/1	1/1
13	29732784	C	G	0.205128	26	10	3	0	0.386213	274	191	137	12		0/1	0/0	0/0	0/0	1/1	0/1	0/1	0/0	0/0	0/0	0/0	0/0	0/0	0/0	0/0	0/0	0/1	0/1	0/0	0/0	0/0	0/0	0/1	0/1	0/0	0/0	0/0	0/0	0/0	1/1	1/1	0/0	0/1	0/0	0/0
18	49064675	T	C	0.128205	31	6	2	0	0.657285	112	190	302	10		0/0	0/0	0/0	0/0	1/1	0/0	0/0	0/0	0/0	0/0	0/0	0/0	0/0	0/0	0/0	0/0	0/0	0/0	0/0	1/1	0/1	0/0	0/0	0/0	0/0	0/0	0/1	0/0	0/0	0/0	0/0	0/0	0/1	0/0	0/0
18	49067298	C	T	0.102564	32	6	1	0	0.324532	307	179	101	27		0/0	0/0	0/0	0/0	1/1	0/0	0/0	0/0	0/0	0/0	0/0	0/0	0/0	0/0	0/0	0/0	0/0	0/0	0/0	0/0	0/1	0/0	0/0	0/0	0/0	0/0	0/1	0/0	0/0	0/0	0/0	0/0	0/1	0/0	0/0
18	49069644	C	T	0.115385	31	7	1	0	0.654822	116	176	299	23		0/0	0/0	0/0	0/0	0/1	0/0	0/0	0/0	0/0	0/0	0/0	0/0	0/0	0/0	0/0	0/0	0/0	0/0	0/0	1/1	0/1	0/0	0/0	0/0	0/0	0/0	0/1	0/0	0/0	0/0	0/0	0/0	0/1	0/0	0/0
18	49069836	G	T	0.115385	31	7	1	0	0.664623	111	161	299	43		0/0	0/0	0/0	0/0	0/1	0/0	0/0	0/0	0/0	0/0	0/0	0/0	0/0	0/0	0/0	0/0	0/0	0/0	0/0	1/1	0/1	0/0	0/0	0/0	0/0	0/0	0/1	0/0	0/0	0/0	0/0	0/0	0/1	0/0	0/0
18	49069861	A	G	0.115385	31	7	1	0	0.654867	119	152	294	49		0/0	0/0	0/0	0/0	0/1	0/0	0/0	0/0	0/0	0/0	0/0	0/0	0/0	0/0	0/0	0/0	0/0	0/0	0/0	1/1	0/1	0/0	0/0	0/0	0/0	0/0	0/1	0/0	0/0	0/0	0/0	0/0	0/1	0/0	0/0
18	49069877	G	A	0.118421	30	7	1	1	0.660971	113	151	292	58		0/0	0/0	0/0	0/0	0/1	0/0	0/0	0/0	0/0	0/0	0/0	0/0	0/0	0/0	0/0	./.	0/0	0/0	0/0	1/1	0/1	0/0	0/0	0/0	0/0	0/0	0/1	0/0	0/0	0/0	0/0	0/0	0/1	0/0	0/0
18	49069879	C	T	0.0131579	37	1	0	1	0.127208	458	72	36	48		0/0	0/0	0/0	0/0	0/0	0/0	0/0	0/0	0/0	0/0	0/0	0/0	0/0	0/0	0/0	./.	0/0	0/0	0/0	0/1	0/0	0/0	0/0	0/0	0/0	0/0	0/0	0/0	0/0	0/0	0/0	0/0	0/0	0/0	0/0
18	49069900	C	CGCAGACGGT	0.0128205	38	1	0	0	0.103147	480	66	26	42		0/0	0/0	0/0	0/0	0/0	0/0	0/0	0/0	0/0	0/0	0/0	0/0	0/0	0/0	0/0	0/0	0/0	0/0	0/0	0/1	0/0	0/0	0/0	0/0	0/0	0/0	0/0	0/0	0/0	0/0	0/0	0/0	0/0	0/0	0/0
18	49072327	G	A	0.0128205	38	1	0	0	0.184034	430	111	54	19		0/0	0/0	0/0	0/0	0/0	0/0	0/0	0/0	0/0	0/0	0/0	0/0	0/0	0/0	0/0	0/0	0/0	0/0	0/0	0/1	0/0	0/0	0/0	0/0	0/0	0/0	0/0	0/0	0/0	0/0	0/0	0/0	0/0	0/0	0/0
18	49072795	G	C	0.115385	31	7	1	0	0.65313	116	178	297	23		0/0	0/0	0/0	0/0	0/1	0/0	0/0	0/0	0/0	0/0	0/0	0/0	0/0	0/0	0/0	0/0	0/0	0/0	0/0	1/1	0/1	0/0	0/0	0/0	0/0	0/0	0/1	0/0	0/0	0/0	0/0	0/0	0/1	0/0	0/0
18	49073232	C	T	0.128205	31	6	2	0	0.653912	117	173	298	26		0/0	0/0	0/0	0/0	1/1	0/0	0/0	0/0	0/0	0/0	0/0	0/0	0/0	0/0	0/0	0/0	0/0	0/0	0/0	1/1	0/1	0/0	0/0	0/0	0/0	0/0	0/1	0/0	0/0	0/0	0/0	0/0	0/1	0/0	0/0
18	49073299	C	T	0.0128205	38	1	0	0	0.120777	482	77	33	22		0/0	0/0	0/0	0/0	0/0	0/0	0/0	0/0	0/0	0/0	0/0	0/0	0/0	0/0	0/0	0/0	0/0	0/0	0/0	0/1	0/0	0/0	0/0	0/0	0/0	0/0	0/0	0/0	0/0	0/0	0/0	0/0	0/0	0/0	0/0
18	49076756	T	C	0.115385	31	7	1	0	0.652429	119	177	301	17		0/0	0/0	0/0	0/0	0/1	0/0	0/0	0/0	0/0	0/0	0/0	0/0	0/0	0/0	0/0	0/0	0/0	0/0	0/0	1/1	0/1	0/0	0/0	0/0	0/0	0/0	0/1	0/0	0/0	0/0	0/0	0/0	0/1	0/0	0/0
18	49076867	T	C	0.115385	31	7	1	0	0.655684	117	184	306	7		0/0	0/0	0/0	0/0	0/1	0/0	0/0	0/0	0/0	0/0	0/0	0/0	0/0	0/0	0/0	0/0	0/0	0/0	0/0	1/1	0/1	0/0	0/0	0/0	0/0	0/0	0/1	0/0	0/0	0/0	0/0	0/0	0/1	0/0	0/0
18	49083316	G	A	0.0128205	38	1	0	0	0.120033	490	83	31	10		0/0	0/0	0/0	0/0	0/0	0/0	0/0	0/0	0/0	0/0	0/0	0/0	0/0	0/0	0/0	0/0	0/0	0/0	0/0	0/1	0/0	0/0	0/0	0/0	0/0	0/0	0/0	0/0	0/0	0/0	0/0	0/0	0/0	0/0	0/0
18	49085197	T	A	0.602564	0	31	8	0	0.568852	3	520	87	4		0/1	0/1	0/1	0/1	0/1	0/1	1/1	1/1	0/1	0/1	0/1	0/1	0/1	0/1	0/1	0/1	0/1	0/1	1/1	0/1	0/1	0/1	0/1	0/1	1/1	0/1	1/1	0/1	0/1	0/1	0/1	0/1	1/1	0/1	1/1
18	49085215	G	A	0.423077	6	33	0	0	0.183607	386	224	0	4		0/1	0/1	0/1	0/1	0/0	0/1	0/1	0/1	0/1	0/1	0/1	0/1	0/1	0/1	0/1	0/0	0/1	0/1	0/1	0/0	0/1	0/1	0/1	0/0	0/1	0/0	0/1	0/1	0/1	0/1	0/1	0/1	0/1	0/1	0/1
18	49085733	CTCCCGG	C	0.0921053	31	7	0	1	0.293624	251	340	5	18		0/0	0/0	0/0	0/0	0/1	0/0	0/0	0/0	0/0	0/0	0/0	0/0	0/0	0/0	0/0	0/0	0/0	0/0	0/0	0/1	0/0	0/0	0/0	0/0	./.	0/0	0/1	0/0	0/0	0/0	0/0	0/0	0/1	0/0	0/0
18	49085734	TCCCGG	T	0.423077	6	33	0	0	0.372323	162	438	7	7		0/1	0/1	0/0	0/1	0/1	0/1	0/1	0/1	0/1	0/1	0/1	0/1	0/1	0/1	0/0	0/0	0/1	0/1	0/1	0/1	0/1	0/1	0/1	0/0	0/1	0/0	0/1	0/1	0/1	0/1	0/0	0/1	0/1	0/1	0/1
18	49085738	GGTCCC	G	0.423077	6	33	0	0	0.369852	165	435	7	7		0/1	0/1	0/0	0/1	0/1	0/1	0/1	0/1	0/1	0/1	0/1	0/1	0/1	0/1	0/0	0/0	0/1	0/1	0/1	0/1	0/1	0/1	0/1	0/0	0/1	0/0	0/1	0/1	0/1	0/1	0/0	0/1	0/1	0/1	0/1
18	49085739	G	A	0.423077	6	33	0	0	0.370675	164	436	7	7		0/1	0/1	0/0	0/1	0/1	0/1	0/1	0/1	0/1	0/1	0/1	0/1	0/1	0/1	0/0	0/0	0/1	0/1	0/1	0/1	0/1	0/1	0/1	0/0	0/1	0/0	0/1	0/1	0/1	0/1	0/0	0/1	0/1	0/1	0/1
18	49085743	C	G	0.371795	10	29	0	0	0.212171	352	254	2	6		0/1	0/1	0/0	0/1	0/0	0/1	0/1	0/1	0/1	0/1	0/1	0/1	0/1	0/1	0/0	0/0	0/1	0/1	0/1	0/0	0/1	0/1	0/1	0/0	0/1	0/0	0/1	0/1	0/1	0/1	0/0	0/1	0/1	0/1	0/1
18	49085801	G	A	0.397436	8	31	0	0	0.169951	402	207	0	5		0/1	0/1	0/1	0/1	0/0	0/1	0/1	0/0	0/1	0/1	0/1	0/1	0/1	0/1	0/1	0/0	0/1	0/1	0/1	0/0	0/1	0/1	0/1	0/0	0/1	0/0	0/1	0/1	0/1	0/0	0/1	0/1	0/1	0/1	0/1
18	49085811	T	C	0.602564	0	31	8	0	0.569079	9	506	93	6		0/1	0/1	0/1	0/1	0/1	0/1	1/1	1/1	0/1	0/1	0/1	0/1	0/1	0/1	0/1	0/1	0/1	0/1	1/1	0/1	0/1	0/1	0/1	0/1	1/1	0/1	1/1	0/1	0/1	0/1	0/1	0/1	1/1	0/1	1/1
18	49085865	G	A	0.0128205	38	1	0	0	0.148604	433	171	5	5		0/0	0/0	0/0	0/0	0/0	0/0	0/0	0/0	0/0	0/0	0/0	0/0	0/0	0/0	0/0	0/0	0/0	0/0	0/0	0/1	0/0	0/0	0/0	0/0	0/0	0/0	0/0	0/0	0/0	0/0	0/0	0/0	0/0	0/0	0/0
18	49088659	T	A	0.0641026	34	5	0	0	0.0877049	503	107	0	4		0/1	0/0	0/0	0/0	0/0	0/0	0/0	0/0	0/0	0/0	0/0	0/0	0/0	0/1	0/0	0/1	0/0	0/0	0/0	0/0	0/0	0/1	0/0	0/0	0/0	0/0	0/0	0/0	0/0	0/0	0/0	0/0	0/0	0/1	0/0
18	49088688	A	T	0.551282	0	35	4	0	0.802135	2	237	370	5		0/1	0/1	0/1	0/1	0/1	0/1	0/1	0/1	0/1	1/1	0/1	0/1	0/1	0/1	0/1	0/1	0/1	0/1	0/1	1/1	1/1	0/1	1/1	0/1	0/1	0/1	0/1	0/1	0/1	0/1	0/1	0/1	0/1	0/1	0/1
18	49089183	A	G	0.0641026	34	5	0	0	0.169408	405	200	3	6		0/1	0/0	0/0	0/0	0/0	0/0	0/0	0/0	0/0	0/0	0/0	0/0	0/0	0/1	0/0	0/1	0/0	0/0	0/0	0/0	0/0	0/1	0/0	0/0	0/0	0/0	0/0	0/0	0/0	0/0	0/0	0/0	0/0	0/1	0/0
19	37888752	T	C	0.384615	14	20	5	0	0.527915	180	215	214	5		0/0	0/1	0/1	0/1	0/0	0/0	0/1	0/1	0/1	0/1	0/0	0/0	0/0	0/0	0/0	0/1	0/1	0/0	0/1	0/0	0/1	0/1	1/1	0/1	0/1	1/1	0/1	0/1	0/1	0/1	0/0	1/1	0/0	0/1	1/1
19	37888793	T	C	0.346154	16	19	4	0	0.121087	487	93	27	7		0/0	0/1	0/1	0/1	0/0	0/0	0/0	0/1	0/1	0/1	0/0	0/0	0/0	0/0	0/0	0/1	0/1	0/0	0/1	0/0	0/1	0/1	1/1	0/1	0/1	1/1	0/0	0/1	0/1	0/1	0/0	0/1	0/0	0/1	1/1
19	37925055	G	A	0.346154	16	19	4	0	0.17459	436	135	39	4		0/0	0/1	0/1	0/1	0/0	0/0	0/0	0/1	0/1	0/1	0/0	0/0	0/0	0/0	0/0	0/1	0/1	0/0	0/1	0/0	0/1	0/1	1/1	0/1	0/1	1/1	0/0	0/1	0/1	0/1	0/0	0/1	0/0	0/1	1/1
19	37926906	A	G	0.397436	14	19	6	0	0.615764	126	216	267	5		0/0	0/1	0/1	0/1	0/0	0/0	0/1	0/1	0/1	1/1	0/0	0/0	0/0	0/0	0/0	0/1	0/1	0/0	0/1	0/0	0/1	0/1	1/1	0/1	0/1	1/1	0/1	0/1	0/1	0/1	0/0	1/1	0/0	0/1	1/1
19	37926983	G	A	0.384615	14	20	5	0	0.589491	144	212	253	5		0/0	0/1	0/1	0/1	0/0	0/0	0/1	0/1	0/1	0/1	0/0	0/0	0/0	0/0	0/0	0/1	0/1	0/0	0/1	0/0	0/1	0/1	1/1	0/1	0/1	1/1	0/1	0/1	0/1	0/1	0/0	1/1	0/0	0/1	1/1
2	24301228	G	A	0.0512821	35	4	0	0	0.0123153	598	7	4	5		0/0	0/0	0/0	0/0	0/0	0/0	0/0	0/0	0/0	0/0	0/0	0/0	0/0	0/0	0/0	0/0	0/0	0/0	0/0	0/0	0/0	0/1	0/1	0/0	0/0	0/1	0/0	0/0	0/0	0/0	0/0	0/0	0/0	0/0	0/0
2	24303275	A	G	0.141026	29	9	1	0	0.639209	118	202	287	7		0/0	0/0	0/0	0/0	0/0	0/0	0/1	0/0	0/0	0/0	0/0	0/0	0/0	0/0	1/1	0/1	0/0	0/0	0/0	0/1	0/0	0/1	0/1	0/0	0/0	0/1	0/0	0/1	0/0	0/0	0/0	0/0	0/0	0/0	0/0
2	24316951	G	A	0.0897436	33	5	1	0	0.00493421	603	4	1	6		0/0	0/0	0/0	0/0	0/0	0/0	0/1	0/0	0/0	0/0	0/0	0/0	0/0	0/0	1/1	0/1	0/0	0/0	0/0	0/1	0/0	0/0	0/0	0/0	0/0	0/0	0/0	0/1	0/0	0/0	0/0	0/0	0/0	0/0	0/0
2	24322044	C	T	0.0897436	33	5	1	0	0.00575658	602	5	1	6		0/0	0/0	0/0	0/0	0/0	0/0	0/1	0/0	0/0	0/0	0/0	0/0	0/0	0/0	1/1	0/1	0/0	0/0	0/0	0/1	0/0	0/0	0/0	0/0	0/0	0/0	0/0	0/1	0/0	0/0	0/0	0/0	0/0	0/0	0/0
2	24327169	G	A	0.102564	33	4	2	0	0.0255354	581	21	5	7		0/0	0/0	0/0	0/0	0/0	0/0	1/1	0/0	0/0	0/0	0/0	0/0	0/0	0/0	1/1	0/1	0/0	0/0	0/0	0/1	0/0	0/0	0/0	0/0	0/0	0/0	0/0	0/1	0/0	0/0	0/0	0/0	0/0	0/0	0/0
2	24349601	T	C	1	0	0	37	2	0.997706	1	0	435	178		1/1	1/1	1/1	1/1	1/1	1/1	1/1	1/1	1/1	1/1	1/1	1/1	1/1	1/1	1/1	./.	1/1	1/1	1/1	./.	1/1	1/1	1/1	1/1	1/1	1/1	1/1	1/1	1/1	1/1	1/1	1/1	1/1	1/1	1/1
2	24349761	C	A	0.230769	22	16	1	0	0.175407	406	100	47	61		0/0	0/0	0/1	0/1	0/0	0/0	0/0	0/1	0/1	0/1	0/1	0/1	0/1	0/0	0/0	0/0	0/0	0/0	0/1	0/0	0/1	0/1	0/0	0/1	0/0	0/0	0/0	0/0	0/1	0/0	0/1	1/1	0/0	0/1	0/0
2	24349786	G	A	0.230769	22	16	1	0	0.178058	404	106	46	58		0/0	0/0	0/1	0/1	0/0	0/0	0/0	0/1	0/1	0/1	0/1	0/1	0/1	0/0	0/0	0/0	0/0	0/0	0/1	0/0	0/1	0/1	0/0	0/1	0/0	0/0	0/0	0/0	0/1	0/0	0/1	1/1	0/0	0/1	0/0
2	84286515	G	A	0.025641	37	2	0	0	0.00247934	602	3	0	9		0/0	0/1	0/0	0/0	0/0	0/0	0/0	0/0	0/0	0/0	0/0	0/0	0/0	0/0	0/0	0/0	0/0	0/0	0/0	0/0	0/0	0/0	0/0	0/0	0/0	0/0	0/0	0/0	0/0	0/0	0/0	0/0	0/1	0/0	0/0
2	84287642	C	T	0.128205	31	6	2	0	0.00250417	597	1	1	15		0/0	0/0	1/1	0/0	0/1	0/0	0/0	0/0	0/0	0/0	0/0	0/0	0/0	0/0	0/0	0/0	0/0	0/1	0/1	0/0	0/0	0/0	0/1	0/0	0/0	0/0	0/1	0/0	0/0	0/0	0/0	1/1	0/0	0/0	0/0
2	84290057	C	T	0.294872	20	15	4	0	0.329167	296	213	91	14		0/0	0/0	0/0	0/1	0/1	0/0	0/0	0/1	0/0	0/0	1/1	0/0	0/1	0/0	0/1	0/0	0/1	0/0	0/0	1/1	0/1	1/1	0/0	1/1	0/0	0/0	0/0	0/1	0/1	0/1	0/1	0/0	0/0	0/0	0/0
2	84290860	G	A	0.025641	37	2	0	0	0.132155	464	103	27	20		0/0	0/1	0/0	0/0	0/0	0/0	0/0	0/0	0/0	0/0	0/0	0/0	0/0	0/0	0/0	0/0	0/0	0/0	0/0	0/0	0/0	0/0	0/0	0/0	0/0	0/0	0/0	0/0	0/0	0/0	0/0	0/0	0/1	0/0	0/0
2	84291366	G	T	0.538462	8	20	11	0	0.240336	369	166	60	19		1/1	0/1	0/0	0/1	0/0	0/1	1/1	0/1	1/1	1/1	0/0	1/1	0/1	1/1	0/1	1/1	0/1	0/1	0/1	0/0	0/1	0/0	0/1	0/0	1/1	1/1	0/0	0/1	0/1	0/1	0/1	0/1	0/1	1/1	1/1
2	84293352	C	T	0.538462	8	20	11	0	0.240369	370	167	60	17		1/1	0/1	0/0	0/1	0/0	0/1	1/1	0/1	1/1	1/1	0/0	1/1	0/1	1/1	0/1	1/1	0/1	0/1	0/1	0/0	0/1	0/0	0/1	0/0	1/1	1/1	0/0	0/1	0/1	0/1	0/1	0/1	0/1	1/1	1/1
2	84295312	A	G	0.858974	2	7	30	0	0.7425	65	179	356	14		1/1	1/1	0/0	1/1	0/1	0/1	1/1	1/1	1/1	1/1	1/1	1/1	1/1	1/1	1/1	1/1	1/1	0/1	0/1	1/1	1/1	1/1	0/1	1/1	1/1	1/1	0/0	1/1	1/1	1/1	1/1	0/1	1/1	1/1	1/1
2	84295483	G	A	0.538462	8	20	11	0	0.105785	499	84	22	9		1/1	0/1	0/0	0/1	0/0	0/1	1/1	0/1	1/1	1/1	0/0	1/1	0/1	1/1	0/1	1/1	0/1	0/1	0/1	0/0	0/1	0/0	0/1	0/0	1/1	1/1	0/0	0/1	0/1	0/1	0/1	0/1	0/1	1/1	1/1
2	84296413	T	C	0.0128205	38	1	0	0	0.122296	477	101	23	13		0/0	0/0	0/0	0/0	0/0	0/0	0/0	0/0	0/0	0/0	0/0	0/0	0/0	0/0	0/0	0/0	0/0	0/0	0/0	0/0	0/0	0/0	0/0	0/0	0/0	0/0	0/0	0/0	0/0	0/0	0/0	0/0	0/1	0/0	0/0
2	84296506	G	A	0.141026	30	7	2	0	0.207012	397	156	46	15		0/0	0/0	1/1	0/0	0/1	0/1	0/0	0/0	0/0	0/0	0/0	0/0	0/0	0/0	0/0	0/0	0/0	0/1	0/1	0/0	0/0	0/0	0/1	0/0	0/0	0/0	1/1	0/0	0/0	0/0	0/0	0/1	0/0	0/0	0/0
2	84297287	A	G	0.025641	37	2	0	0	0.132721	464	111	24	15		0/0	0/1	0/0	0/0	0/0	0/0	0/0	0/0	0/0	0/0	0/0	0/0	0/0	0/0	0/0	0/0	0/0	0/0	0/0	0/0	0/0	0/0	0/0	0/0	0/0	0/0	0/0	0/0	0/0	0/0	0/0	0/0	0/1	0/0	0/0
2	84297374	T	C	0.858974	2	7	30	0	0.737774	71	169	353	21		1/1	1/1	0/0	1/1	0/1	0/1	1/1	1/1	1/1	1/1	1/1	1/1	1/1	1/1	1/1	1/1	1/1	0/1	0/1	1/1	1/1	1/1	0/1	1/1	1/1	1/1	0/0	1/1	1/1	1/1	1/1	0/1	1/1	1/1	1/1
2	84300250	A	G	0.564103	8	18	13	0	0.394389	254	226	126	8		1/1	1/1	0/0	0/1	0/0	0/1	1/1	0/1	1/1	1/1	0/0	1/1	0/1	1/1	0/1	1/1	0/1	0/1	0/1	0/0	0/1	0/0	0/1	0/0	1/1	1/1	0/0	0/1	0/1	0/1	0/1	0/1	1/1	1/1	1/1
2	84308264	C	T	0.564103	8	18	13	0	0.393688	250	230	122	12		1/1	1/1	0/0	0/1	0/0	0/1	1/1	0/1	1/1	1/1	0/0	1/1	0/1	1/1	0/1	1/1	0/1	0/1	0/1	0/0	0/1	0/0	0/1	0/0	1/1	1/1	0/0	0/1	0/1	0/1	0/1	0/1	1/1	1/1	1/1
21	1614621	C	T	0.871795	1	8	30	0	0.948105	8	47	552	7		1/1	1/1	1/1	1/1	0/1	1/1	1/1	1/1	1/1	0/1	1/1	1/1	1/1	1/1	1/1	1/1	0/1	1/1	0/1	1/1	1/1	0/1	1/1	0/1	1/1	1/1	1/1	1/1	1/1	1/1	1/1	1/1	1/1	0/1	1/1
21	5195009	TC	T	1	0	0	39	0	1	0	0	553	61		1/1	1/1	1/1	1/1	1/1	1/1	1/1	1/1	1/1	1/1	1/1	1/1	1/1	1/1	1/1	1/1	1/1	1/1	1/1	1/1	1/1	1/1	1/1	1/1	1/1	1/1	1/1	1/1	1/1	1/1	1/1	1/1	1/1	1/1	1/1
21	5288619	G	A	0.179487	27	10	2	0	0.0254516	581	25	3	5		0/0	0/0	0/0	0/0	0/1	0/0	0/0	0/0	0/1	0/1	0/0	0/0	0/0	0/0	0/0	0/0	0/1	0/0	0/1	0/0	0/0	0/1	0/0	0/1	0/0	0/1	0/0	0/0	0/0	0/1	0/0	0/0	0/0	0/1	0/0
21	5315100	G	A	1	0	0	39	0	0.947195	10	44	552	8		1/1	1/1	1/1	1/1	1/1	1/1	1/1	1/1	1/1	1/1	1/1	1/1	1/1	1/1	1/1	1/1	1/1	1/1	1/1	1/1	1/1	1/1	1/1	1/1	1/1	1/1	1/1	1/1	1/1	1/1	1/1	1/1	1/1	1/1	1/1
21	5315163	T	A	0.179487	27	10	2	0	0.0254934	581	23	4	6		0/0	0/0	0/0	0/0	0/1	0/0	0/0	0/0	0/1	0/1	0/0	0/0	0/0	0/0	0/0	0/0	0/1	0/0	0/1	0/0	0/0	0/1	0/0	0/1	0/0	0/1	0/0	0/0	0/0	0/1	0/0	0/0	0/0	0/1	0/0
25	32466304	C	T	0.0769231	33	6	0	0	0.149671	464	106	38	6		0/0	0/0	0/0	0/0	0/0	0/0	0/0	0/0	0/0	0/0	0/0	0/1	0/0	0/0	0/0	0/1	0/0	0/0	0/0	0/0	0/0	0/0	0/1	0/0	0/0	0/1	0/1	0/0	0/0	0/0	0/1	0/0	0/0	0/0	0/0
25	32466388	C	A	0.602564	4	23	12	0	0.249587	376	156	73	9		1/1	0/0	0/1	0/1	0/1	0/1	0/1	0/1	0/1	0/0	1/1	0/1	0/1	1/1	1/1	0/0	0/1	1/1	1/1	0/1	0/1	0/1	0/1	0/1	1/1	0/0	0/1	0/1	1/1	1/1	0/1	1/1	0/1	1/1	0/1
25	32466391	G	A	0.602564	4	23	12	0	0.273927	360	160	86	8		1/1	0/0	0/1	0/1	0/1	0/1	0/1	0/1	0/1	0/0	1/1	0/1	0/1	1/1	1/1	0/0	0/1	1/1	1/1	0/1	0/1	0/1	0/1	0/1	1/1	0/0	0/1	0/1	1/1	1/1	0/1	1/1	0/1	1/1	0/1
25	32466430	T	C	0.615385	3	24	12	0	0.2743	359	163	85	7		1/1	0/0	0/1	0/1	0/1	0/1	0/1	0/1	0/1	0/1	1/1	0/1	0/1	1/1	1/1	0/0	0/1	1/1	1/1	0/1	0/1	0/1	0/1	0/1	1/1	0/0	0/1	0/1	1/1	1/1	0/1	1/1	0/1	1/1	0/1
25	32466460	G	A	0.615385	3	24	12	0	0.276771	356	166	85	7		1/1	0/0	0/1	0/1	0/1	0/1	0/1	0/1	0/1	0/1	1/1	0/1	0/1	1/1	1/1	0/0	0/1	1/1	1/1	0/1	0/1	0/1	0/1	0/1	1/1	0/0	0/1	0/1	1/1	1/1	0/1	1/1	0/1	1/1	0/1
25	32494012	G	A	0.692308	1	22	16	0	0.397204	262	209	137	6		1/1	0/1	1/1	0/1	0/1	0/1	0/1	0/1	0/1	0/1	1/1	0/1	0/1	1/1	1/1	0/1	0/1	1/1	1/1	0/1	0/1	0/1	0/1	0/1	1/1	0/0	1/1	0/1	1/1	1/1	0/1	1/1	1/1	1/1	1/1
25	32497587	C	G	1	0	0	39	0	1	0	0	582	32		1/1	1/1	1/1	1/1	1/1	1/1	1/1	1/1	1/1	1/1	1/1	1/1	1/1	1/1	1/1	1/1	1/1	1/1	1/1	1/1	1/1	1/1	1/1	1/1	1/1	1/1	1/1	1/1	1/1	1/1	1/1	1/1	1/1	1/1	1/1
26	22727168	T	C	0.75	4	11	23	1	0.447761	216	160	160	78		1/1	1/1	1/1	0/1	1/1	1/1	0/0	1/1	1/1	1/1	1/1	1/1	0/1	0/1	1/1	./.	0/1	0/0	1/1	1/1	1/1	1/1	0/0	0/1	1/1	1/1	1/1	0/1	0/1	0/1	0/0	1/1	1/1	0/1	0/1
26	22727298	C	G	1	0	0	39	0	0.947273	11	36	503	64		1/1	1/1	1/1	1/1	1/1	1/1	1/1	1/1	1/1	1/1	1/1	1/1	1/1	1/1	1/1	1/1	1/1	1/1	1/1	1/1	1/1	1/1	1/1	1/1	1/1	1/1	1/1	1/1	1/1	1/1	1/1	1/1	1/1	1/1	1/1
26	22729485	G	A	0.282051	20	16	3	0	0.0116279	590	10	2	12		0/1	0/0	0/0	0/1	0/1	0/1	0/1	0/0	0/1	0/1	0/0	0/0	0/1	0/1	0/0	0/0	0/0	0/0	0/1	0/1	0/0	0/1	0/1	0/0	1/1	0/1	0/1	0/1	0/0	0/0	0/0	0/0	1/1	0/0	0/0
26	22732928	A	T	0.0128205	38	1	0	0	0.00420875	590	3	1	20		0/0	0/0	0/0	0/0	0/0	0/0	0/0	0/0	0/0	0/0	0/0	0/0	0/0	0/0	0/0	0/0	0/0	0/0	0/0	0/0	0/1	0/0	0/0	0/0	0/0	0/0	0/0	0/0	0/0	0/0	0/0	0/0	0/0	0/0	0/0
26	22732974	AAGGCCAAGTCCCCAGTGAAGGAGG	A	0.397436	16	15	8	0	0.0848861	427	30	26	131		1/1	0/1	0/0	1/1	0/1	0/0	0/0	0/1	0/0	0/0	0/0	0/1	0/1	0/1	0/1	0/0	0/0	1/1	0/0	0/1	0/0	1/1	0/0	0/1	0/1	0/1	0/0	0/0	1/1	0/0	1/1	0/0	0/1	0/1	0/0
26	22732988	AGTGAAG	A	0.818182	0	4	7	28	0.154279	343	65	36	170		1/1	./.	./.	./.	./.	./.	./.	0/1	./.	./.	./.	./.	./.	./.	./.	./.	./.	./.	./.	./.	0/1	1/1	./.	./.	0/1	./.	./.	1/1	./.	./.	1/1	1/1	./.	0/1	./.
26	22732990	T	A	0.818182	0	4	7	28	0.185227	323	71	46	174		1/1	./.	./.	./.	./.	./.	./.	0/1	./.	./.	./.	./.	./.	./.	./.	./.	./.	./.	./.	./.	0/1	1/1	./.	./.	0/1	./.	./.	1/1	./.	./.	1/1	1/1	./.	0/1	./.
26	22732998	G	A	0.818182	0	4	7	28	0.166279	327	63	40	184		1/1	./.	./.	./.	./.	./.	./.	0/1	./.	./.	./.	./.	./.	./.	./.	./.	./.	./.	./.	./.	0/1	1/1	./.	./.	0/1	./.	./.	1/1	./.	./.	1/1	1/1	./.	0/1	./.
26	22733145	A	G	0.0128205	38	1	0	0	0.0335628	542	39	0	33		0/0	0/0	0/0	0/0	0/0	0/0	0/0	0/0	0/0	0/0	0/0	0/0	0/0	0/1	0/0	0/0	0/0	0/0	0/0	0/0	0/0	0/0	0/0	0/0	0/0	0/0	0/0	0/0	0/0	0/0	0/0	0/0	0/0	0/0	0/0
26	22733213	T	C	0.0128205	38	1	0	0	0.0066778	591	8	0	15		0/0	0/0	0/0	0/0	0/0	0/0	0/0	0/0	0/0	0/0	0/0	0/0	0/0	0/0	0/0	0/0	0/0	0/0	0/0	0/0	0/0	0/0	0/0	0/0	0/0	0/0	0/0	0/0	0/0	0/0	0/0	0/0	0/0	0/0	0/0
26	22733255	T	C	0.0384615	36	3	0	0	0.0176174	575	21	0	18		0/0	0/0	0/0	0/0	0/0	0/0	0/0	0/0	0/0	0/0	0/0	0/0	0/1	0/0	0/0	0/0	0/0	0/0	0/0	0/0	0/0	0/0	0/0	0/1	0/0	0/0	0/1	0/0	0/0	0/0	0/0	0/0	0/0	0/0	0/0
26	22733415	C	G	0.0512821	35	4	0	0	0.00592217	584	7	0	23		0/0	0/0	0/0	0/0	0/0	0/0	0/0	0/0	0/0	0/0	0/0	0/0	0/0	0/0	0/0	0/0	0/0	0/0	0/0	0/1	0/0	0/0	0/0	0/0	0/0	0/1	0/1	0/0	0/0	0/0	0/0	0/0	0/0	0/0	0/0
26	22733453	A	G	0.145833	20	1	3	15	0.0233393	538	12	7	57		./.	0/1	0/0	0/0	./.	0/0	0/0	./.	1/1	1/1	0/0	0/0	./.	0/0	./.	0/0	0/0	0/0	./.	1/1	0/0	./.	0/0	0/0	./.	./.	./.	0/0	0/0	0/0	0/0	0/0	./.	0/0	0/0
26	22733462	G	A	0.0571429	33	0	2	4	0.0119048	578	6	4	26		0/0	0/0	0/0	0/0	0/0	0/0	0/0	0/0	./.	1/1	0/0	0/0	0/0	0/0	./.	0/0	0/0	0/0	./.	1/1	0/0	./.	0/0	0/0	0/0	0/0	0/0	0/0	0/0	0/0	0/0	0/0	0/0	0/0	0/0
26	22733468	T	A	0.0576923	24	1	1	13	0.00536673	554	4	1	55		./.	0/1	0/0	0/0	0/0	0/0	0/0	0/0	./.	./.	0/0	0/0	0/0	./.	./.	0/0	0/0	0/0	./.	1/1	0/0	./.	0/0	0/0	0/0	./.	./.	0/0	0/0	0/0	0/0	0/0	./.	0/0	0/0
26	22733480	G	A	0.0128205	38	1	0	0	0.000860585	580	1	0	33		0/1	0/0	0/0	0/0	0/0	0/0	0/0	0/0	0/0	0/0	0/0	0/0	0/0	0/0	0/0	0/0	0/0	0/0	0/0	0/0	0/0	0/0	0/0	0/0	0/0	0/0	0/0	0/0	0/0	0/0	0/0	0/0	0/0	0/0	0/0
26	22733486	G	A	0.0131579	37	1	0	1	0.00440141	563	5	0	46		0/0	0/0	0/1	0/0	0/0	0/0	0/0	0/0	0/0	0/0	0/0	0/0	0/0	0/0	0/0	0/0	0/0	0/0	./.	0/0	0/0	0/0	0/0	0/0	0/0	0/0	0/0	0/0	0/0	0/0	0/0	0/0	0/0	0/0	0/0
38	21207952	ACGGGGAG	A	0.595238	5	7	9	18	0.166129	230	57	23	304		./.	./.	0/0	./.	1/1	./.	./.	./.	./.	./.	./.	./.	1/1	1/1	./.	./.	0/1	./.	1/1	./.	0/0	1/1	0/0	1/1	0/1	0/1	1/1	./.	0/1	./.	0/1	./.	0/1	0/1	./.
38	21209035	TC	TCC	0.230769	25	10	4	0	0.327883	311	159	111	33		0/0	0/0	0/1	0/0	0/0	0/0	0/1	0/1	1/1	0/0	1/1	0/0	0/0	0/0	0/1	0/0	0/0	0/0	0/1	0/1	0/1	0/0	0/0	0/0	1/1	0/0	0/0	0/0	0/0	0/0	0/1	0/0	0/0	0/0	0/1
38	21209037	C	T	0.730769	5	11	23	0	0.314879	315	162	101	36		1/1	1/1	0/1	1/1	1/1	1/1	0/1	0/1	0/0	1/1	0/0	0/1	1/1	1/1	0/1	1/1	1/1	1/1	0/1	0/1	0/0	1/1	0/1	1/1	0/0	1/1	1/1	1/1	1/1	1/1	0/1	1/1	1/1	1/1	0/1
5	38815652	A	G	0.0128205	38	1	0	0	0.0240864	577	21	4	12		0/0	0/0	0/0	0/1	0/0	0/0	0/0	0/0	0/0	0/0	0/0	0/0	0/0	0/0	0/0	0/0	0/0	0/0	0/0	0/0	0/0	0/0	0/0	0/0	0/0	0/0	0/0	0/0	0/0	0/0	0/0	0/0	0/0	0/0	0/0
5	70578248	T	C	0.0769231	33	6	0	0	0.110084	482	95	18	19		0/0	0/0	0/0	0/0	0/0	0/0	0/0	0/0	0/0	0/0	0/0	0/0	0/0	0/0	0/1	0/0	0/0	0/0	0/0	0/0	0/0	0/0	0/0	0/1	0/0	0/0	0/0	0/1	0/1	0/1	0/0	0/0	0/0	0/0	0/0
6	31253252	T	C	0.423077	13	19	7	0	0.355918	280	191	112	31		0/0	0/1	0/0	0/0	0/0	0/1	1/1	0/1	0/1	0/1	0/1	0/0	0/0	1/1	0/0	0/1	0/0	0/1	1/1	0/1	0/0	0/1	0/1	0/1	1/1	0/1	0/0	1/1	0/0	0/0	0/1	0/1	1/1	0/1	0/1
6	31253253	G	T	0.346154	17	17	5	0	0.0229202	564	23	2	25		0/0	0/1	0/0	0/0	0/0	0/0	0/1	0/1	0/1	0/1	0/1	0/0	0/0	1/1	0/0	0/1	0/0	0/1	1/1	0/1	0/0	0/1	0/0	0/0	1/1	0/1	0/0	1/1	0/0	0/0	0/1	0/1	1/1	0/1	0/1
9	55855578	A	G	0.289474	20	14	4	1	0.101054	474	75	20	45		0/1	0/0	0/0	0/1	1/1	0/0	0/0	0/0	0/0	0/1	0/0	0/0	1/1	0/0	0/0	./.	0/1	0/0	0/1	1/1	0/1	0/1	0/0	0/1	0/1	0/1	0/0	0/0	0/1	0/1	0/0	0/0	0/0	0/0	0/0
9	55863365	T	G	0.679487	5	15	19	0	0.677609	92	199	303	20		0/1	1/1	1/1	0/1	0/0	1/1	1/1	1/1	1/1	0/1	1/1	1/1	0/0	1/1	1/1	0/1	0/1	0/1	0/1	0/0	0/0	0/1	1/1	0/1	0/1	0/1	1/1	1/1	0/1	0/1	1/1	1/1	1/1	1/1	1/1
9	55867221	C	A	0.692308	4	16	19	0	0.619366	122	212	265	15		0/1	1/1	1/1	0/1	0/0	1/1	1/1	1/1	1/1	0/1	1/1	1/1	0/0	1/1	1/1	0/1	0/1	0/1	0/1	0/0	0/1	0/1	1/1	0/1	0/1	0/1	1/1	1/1	0/1	0/1	1/1	1/1	1/1	1/1	1/1
9	55874862	T	C	0.294872	20	15	4	0	0.383562	263	194	127	30		0/1	0/0	0/0	0/1	1/1	0/0	0/0	0/0	0/0	0/1	0/0	0/0	1/1	0/0	0/0	0/0	0/1	0/1	0/1	1/1	0/1	0/1	0/0	0/1	0/1	0/1	0/0	0/0	0/1	0/1	0/0	0/0	0/0	0/0	0/0
9	55874903	T	C	0.282051	21	14	4	0	0.125424	464	104	22	24		0/1	0/0	0/0	0/1	1/1	0/0	0/0	0/0	0/0	0/1	0/0	0/0	1/1	0/0	0/0	0/0	0/1	0/1	0/1	1/1	0/1	0/1	0/0	0/1	0/1	0/1	0/0	0/0	0/1	0/0	0/0	0/0	0/0	0/0	0/0
9	55875707	G	A	1	0	0	39	0	0.727119	81	160	349	24		1/1	1/1	1/1	1/1	1/1	1/1	1/1	1/1	1/1	1/1	1/1	1/1	1/1	1/1	1/1	1/1	1/1	1/1	1/1	1/1	1/1	1/1	1/1	1/1	1/1	1/1	1/1	1/1	1/1	1/1	1/1	1/1	1/1	1/1	1/1
9	55882765	CTTTT	CTT, CTTTTTT	0.74	2	9	14	0	0.804636	36	105	312	36		1/2	0/1	1/1	0/2	2/2	1/1	1/1	0/1	1/1	1/2	1/1	1/1	2/2	1/1	0/1	1/1	0/1	1/2	1/2	2/2	1/2	0/1	1/1	0/0	0/1	1/2	1/1	1/1	1/2	1/2	1/1	0/1	0/1	1/1	0/1
9	55882767	T	A	0.628205	7	15	17	0	0.699307	96	155	326	37		0/1	0/1	1/1	0/0	0/0	1/1	1/1	0/1	1/1	1/1	1/1	1/1	0/0	1/1	0/1	1/1	0/1	0/1	1/1	0/0	0/1	0/1	1/1	0/0	0/1	0/1	1/1	1/1	0/1	1/1	1/1	0/1	0/1	1/1	0/1
9	55892528	T	C	0.589744	6	20	13	0	0.414023	248	206	145	15		0/1	0/1	1/1	0/0	0/0	1/1	1/1	0/1	1/1	0/1	1/1	1/1	0/0	1/1	0/1	0/0	0/1	0/1	0/1	0/0	0/1	0/1	1/1	0/1	0/1	0/1	1/1	1/1	0/1	0/1	1/1	0/1	0/1	1/1	0/1
9	49786752	C	CTTGG	1	0	0	39	0	0.687605	102	169	326	17		1/1	1/1	1/1	1/1	1/1	1/1	1/1	1/1	1/1	1/1	1/1	1/1	1/1	1/1	1/1	1/1	1/1	1/1	1/1	1/1	1/1	1/1	1/1	1/1	1/1	1/1	1/1	1/1	1/1	1/1	1/1	1/1	1/1	1/1	1/1
9	49786892	A	G	1	0	0	39	0	0.784167	68	123	409	14		1/1	1/1	1/1	1/1	1/1	1/1	1/1	1/1	1/1	1/1	1/1	1/1	1/1	1/1	1/1	1/1	1/1	1/1	1/1	1/1	1/1	1/1	1/1	1/1	1/1	1/1	1/1	1/1	1/1	1/1	1/1	1/1	1/1	1/1	1/1
9	49788325	T	C	1	0	0	39	0	0.713073	91	156	342	25		1/1	1/1	1/1	1/1	1/1	1/1	1/1	1/1	1/1	1/1	1/1	1/1	1/1	1/1	1/1	1/1	1/1	1/1	1/1	1/1	1/1	1/1	1/1	1/1	1/1	1/1	1/1	1/1	1/1	1/1	1/1	1/1	1/1	1/1	1/1
9	49789680	T	A	0.987179	0	1	38	0	0.816176	54	92	398	70		1/1	1/1	1/1	1/1	1/1	1/1	1/1	1/1	1/1	1/1	1/1	1/1	1/1	1/1	1/1	1/1	1/1	1/1	1/1	1/1	1/1	1/1	1/1	1/1	1/1	1/1	1/1	1/1	1/1	1/1	1/1	1/1	0/1	1/1	1/1
9	49789698	G	A	0.115385	32	5	2	0	0.313208	300	128	102	84		0/0	1/1	0/0	0/0	0/0	0/0	0/0	0/0	0/0	0/0	0/0	0/0	0/0	0/1	0/0	0/0	0/0	0/0	0/0	0/0	0/0	0/1	1/1	0/0	0/0	0/0	0/1	0/0	0/0	0/1	0/0	0/0	0/1	0/0	0/0
9	53284516	G	GGCGCGT	0.0405405	34	3	0	2	0.0208955	323	10	2	279		0/0	0/0	0/0	0/0	0/0	0/0	0/0	0/0	0/0	0/0	0/1	0/0	0/0	0/0	0/0	./.	0/0	./.	0/0	0/0	0/0	0/0	0/0	0/0	0/0	0/0	0/0	0/1	0/0	0/0	0/0	0/0	0/0	0/0	0/0
9	53298533	T	G	1	0	0	32	7	1	0	0	290	324		1/1	1/1	./.	1/1	1/1	1/1	1/1	1/1	1/1	1/1	1/1	./.	1/1	1/1	1/1	1/1	1/1	1/1	1/1	1/1	1/1	./.	1/1	1/1	1/1	./.	1/1	1/1	1/1	1/1	1/1	1/1	./.	1/1	1/1
9	53298539	C	G	0.025641	38	0	1	0	0	538	0	0	76		0/0	0/0	0/0	0/0	0/0	0/0	0/0	0/0	0/0	0/0	0/0	0/0	0/0	0/0	0/0	1/1	0/0	0/0	0/0	0/0	0/0	0/0	0/0	0/0	0/0	0/0	0/0	0/0	0/0	0/0	0/0	0/0	0/0	0/0	0/0
9	53298544	A	G	1	0	0	32	7	1	0	0	284	330		1/1	1/1	./.	1/1	1/1	1/1	1/1	1/1	1/1	1/1	1/1	./.	1/1	1/1	1/1	1/1	1/1	1/1	1/1	1/1	1/1	./.	1/1	1/1	1/1	./.	1/1	1/1	1/1	1/1	1/1	1/1	./.	1/1	1/1
9	53298552	A	G	1	0	0	32	7	1	0	0	282	332		1/1	1/1	./.	1/1	1/1	1/1	1/1	1/1	1/1	1/1	1/1	./.	1/1	1/1	1/1	1/1	1/1	1/1	1/1	1/1	1/1	./.	1/1	1/1	1/1	./.	1/1	1/1	1/1	1/1	1/1	1/1	./.	1/1	1/1
9	53298581	C	G	1	0	0	25	14	0.997619	0	1	209	404		1/1	1/1	./.	./.	1/1	1/1	./.	1/1	./.	1/1	1/1	./.	1/1	1/1	1/1	./.	./.	1/1	1/1	./.	./.	./.	1/1	1/1	1/1	./.	1/1	1/1	1/1	1/1	1/1	1/1	./.	1/1	1/1
9	53298584	A	G	1	0	0	25	14	0.997596	0	1	207	406		1/1	1/1	./.	./.	1/1	1/1	./.	1/1	./.	1/1	1/1	./.	1/1	1/1	1/1	./.	./.	1/1	1/1	./.	./.	./.	1/1	1/1	1/1	./.	1/1	1/1	1/1	1/1	1/1	1/1	./.	1/1	1/1
9	53298593	G	T	1	0	0	25	14	0.997573	0	1	205	408		1/1	1/1	./.	./.	1/1	1/1	./.	1/1	./.	1/1	1/1	./.	1/1	1/1	1/1	./.	./.	1/1	1/1	./.	./.	./.	1/1	1/1	1/1	./.	1/1	1/1	1/1	1/1	1/1	1/1	./.	1/1	1/1
9	53299392	C	T	0.512821	11	16	12	0	0.481409	188	154	169	103		0/1	0/1	1/1	0/0	1/1	1/1	1/1	0/0	0/0	0/0	0/1	1/1	1/1	0/1	0/0	0/0	0/1	1/1	1/1	0/0	0/1	0/1	0/1	0/0	1/1	0/0	1/1	0/1	0/1	0/1	0/1	0/0	0/1	0/1	0/0
9	53299991	T	TG	0.666667	7	12	20	0	0.189531	395	108	51	60		0/0	0/0	1/1	0/1	1/1	1/1	1/1	0/0	0/1	0/1	1/1	1/1	1/1	0/1	0/0	1/1	1/1	1/1	1/1	1/1	1/1	0/1	0/1	0/1	1/1	0/1	1/1	0/0	0/1	1/1	0/1	0/0	0/1	1/1	0/0
9	53300128	T	C	1	0	0	39	0	1	0	0	568	46		1/1	1/1	1/1	1/1	1/1	1/1	1/1	1/1	1/1	1/1	1/1	1/1	1/1	1/1	1/1	1/1	1/1	1/1	1/1	1/1	1/1	1/1	1/1	1/1	1/1	1/1	1/1	1/1	1/1	1/1	1/1	1/1	1/1	1/1	1/1
[truncated: 626 more columns]
